# Supplementary material for: Crystal structure of ethyl 6-bromo-2-[(E)-2-phenyl­ethen­yl]quinoline-4-carboxyl­ate
Source: Acta Crystallogr E Crystallogr Commun. 2015 Jan 17;71(Pt 2):o121. doi: 10.1107/S2056989014028266 (PMC4384604; doi:10.1107/S2056989014028266)
Supplement: Supplementary file 1 [file e-71-0o121-sup1.cif]

##############################################################################
#                                                                            #
# This CIF contains the data in a paper accepted for publication in          #
# Acta Crystallographica Section E. It conforms to the requirements of       #
# Notes for Authors for Acta Crystallographica Section E, and has been       #
# peer reviewed under the auspices of the IUCr Commission on Journals.       #
#                                                                            #
# Full details of the Crystallographic Information File format               #
# are given in the paper "The Crystallographic Information File (CIF):       #
# a New Standard Archive File for Crystallography" by S. R. Hall, F. H.      #
# Allen and I. D. Brown [Acta Cryst. (1991), A47, 655-685].                  #
#                                                                            #
# The current version of the core CIF dictionary is obtainable from          #
# ftp://ftp.iucr.org/pub/cif_core.dic.                                       #
#                                                                            #
# Software is freely available for graphical display of the structure(s)     #
# in this CIF. For information consult the CIF software page                 #
# http://www.iucr.org/resources/cif/software.                                #
#                                                                            #
# This file may be used for bona fide research purposes within the           #
# scientific community so long as proper attribution is given to the journal # 
# article from which it was obtained.                                        #
#                                                                            #
##############################################################################
data_global
_audit_creation_method     'PLATON <TABLE ACC> option'
_journal_date_recd_electronic     2014-12-10
_journal_date_accepted     2014-12-31
_journal_name_full     'Acta Crystallographica, Section E'
_journal_year     2015
_journal_volume     71
_journal_issue      2
_journal_page_first     o121
_journal_page_last     o121
_journal_paper_category     HO
_journal_paper_doi     10.1107/S2056989014028266
_journal_coeditor_code     SU5042
_publ_contact_author_name     'Dr N. K. Lokanath'
_publ_contact_author_address
;
Department of Studies in Physics
University of Mysore
Manasagangotri
Mysuru 570 006
India
;
_publ_contact_author_email     'lokanath@physics.uni-mysore.ac.in'
_publ_contact_author_fax     '+91 821 2419610'
_publ_contact_author_phone     '+91 821 2419333'
_publ_section_title
;
Crystal structure of ethyl
6-bromo-2-[(<i>E</i>)-2-phenylethenyl]quinoline-4-carboxylate
;
loop_
    _publ_author_name
    _publ_author_address
    'Shrungesh Kumar, T. O.'
;
Department of Chemistry,
Kuvempu University,
Jnanasahyadri,
Shankaraghatta 577 451, India
;
    'Naveen, S.'
;
Institution of Excellence,
University of Mysore,
Manasagangotri,
Mysuru 570 006, India
;
    'Kumara, M. N.'
;
Department of Chemistry,
Yuvaraja's College,
University of Mysore,
Mysuru 570 005, India
;
    'Mahadevan, K. M.'
;
Department of Chemistry,
Kuvempu University,
Jnanasahyadri,
Shankaraghatta 577451, India
;
    'Lokanath, N. K.'
;
Department of Studies in Physics,
University of Mysore,
Manasagangotri,
Mysuru 570 006, India
;
data_I
_database_code_depnum_ccdc_archive     'CCDC 1041593'
_chemical_name_systematic
;
Ethyl 6-bromo-2-[(<i>E</i>)-2-phenylethenyl]quinoline-4-carboxylate
;
_chemical_formula_moiety     'C20 H16 Br N O2'
_chemical_formula_sum     'C20 H16 Br N O2'
_chemical_formula_iupac     'C20 H16 Br N O2'
_chemical_formula_weight     382.24
_symmetry_cell_setting     orthorhombic
_symmetry_space_group_name_H-M     'P b c a'
_symmetry_space_group_name_Hall     '-P 2ac 2ab'
loop_
    _symmetry_equiv_pos_site_id
    _symmetry_equiv_pos_as_xyz
    1 x,y,z
    2 1/2-x,-y,1/2+z
    3 1/2+x,1/2-y,-z
    4 -x,1/2+y,1/2-z
    5 -x,-y,-z
    6 1/2+x,y,1/2-z
    7 1/2-x,1/2+y,z
    8 x,1/2-y,1/2+z
_cell_length_a     14.0819(7)
_cell_length_b     9.7470(5)
_cell_length_c     24.0399(12)
_cell_angle_alpha     90
_cell_angle_beta     90
_cell_angle_gamma     90
_cell_volume     3299.6(3)
_cell_formula_units_Z     8
_cell_measurement_reflns_used     2722
_cell_measurement_theta_min     5.82
_cell_measurement_theta_max     64.46
_cell_measurement_temperature     293
_cell_special_details
;
;
_exptl_crystal_description     'block'
_exptl_crystal_colour     'green'
_exptl_crystal_size_max     0.30
_exptl_crystal_size_mid     0.27
_exptl_crystal_size_min     0.25
_exptl_crystal_size_rad     ?
_exptl_crystal_density_diffrn     1.539
_exptl_crystal_density_meas     ?
_exptl_crystal_density_method     'Not Measured'
_exptl_crystal_F_000     1552
_exptl_absorpt_coefficient_mu     3.489
_exptl_absorpt_correction_type     multi-scan
_exptl_absorpt_process_details
;
(SADABS; Bruker, 2013)
;
_exptl_absorpt_correction_T_min     0.421
_exptl_absorpt_correction_T_max     0.476
_exptl_special_details
;
;
_diffrn_ambient_temperature     293
_diffrn_radiation_type     'CuK\a'
_diffrn_radiation_wavelength     1.54178
_diffrn_radiation_source     'Bruker MicroStar microfocus rotating anode'
_diffrn_radiation_monochromator     'Helios multilayer optics'
_diffrn_measurement_device_type     'Bruker X8 Proteum'
_diffrn_measurement_method     '\f and \w scans'
_diffrn_detector_area_resol_mean     18.4
_diffrn_reflns_number     12970
_diffrn_reflns_av_R_equivalents     0.0705
_diffrn_reflns_av_sigmaI/netI     0.0629
_diffrn_reflns_theta_min     5.82
_diffrn_reflns_theta_max     64.46
_diffrn_reflns_theta_full     64.46
_diffrn_measured_fraction_theta_max     0.982
_diffrn_measured_fraction_theta_full     0.982
_diffrn_reflns_limit_h_min     -16
_diffrn_reflns_limit_h_max     15
_diffrn_reflns_limit_k_min     -11
_diffrn_reflns_limit_k_max     11
_diffrn_reflns_limit_l_min     -28
_diffrn_reflns_limit_l_max     27
_diffrn_reflns_reduction_process
;
;
_refine_special_details
;
Refinement on <i>F</i>^2^ for ALL reflections except those flagged by the user
for potential systematic errors. Weighted <i>R</i>-factors <i>wR</i> and all
goodnesses of fit <i>S</i> are based on <i>F</i>^2^, conventional
<i>R</i>-factors <i>R</i> are based on <i>F</i>, with <i>F</i> set to zero for
negative <i>F</i>^2^. The observed criterion of <i>F</i>^2^ > \s(<i>F</i>^2^)
is used only for calculating -<i>R</i>-factor-obs <i>etc</i>. and is not
relevant to the choice of reflections for refinement. <i>R</i>-factors based
on <i>F</i>^2^ are statistically about twice as large as those based on
<i>F</i>, and <i>R</i>-factors based on ALL data will be even larger.
;
_reflns_number_total     2722
_reflns_number_gt     2213
_reflns_threshold_expression     I>2\s(I)
_refine_ls_structure_factor_coef     Fsqd
_refine_ls_matrix_type     full
_refine_ls_R_factor_all     0.0566
_refine_ls_R_factor_gt     0.0459
_refine_ls_wR_factor_gt     0.1228
_refine_ls_wR_factor_ref     0.1341
_refine_ls_goodness_of_fit_ref     1.043
_refine_ls_restrained_S_all     1.043
_refine_ls_number_reflns     2722
_refine_ls_number_parameters     218
_refine_ls_number_restraints     0
_refine_ls_number_constraints     ?
_refine_ls_hydrogen_treatment     constr
_refine_ls_weighting_scheme     calc
_refine_ls_weighting_details
                 'calc w=1/[\s^2^(Fo^2^)+(0.0857P)^2^] where P=(Fo^2^+2Fc^2^)/3'
_atom_sites_solution_hydrogens     geom
_atom_sites_solution_primary     direct
_atom_sites_solution_secondary     difmap
_refine_ls_shift/su_max     0.001
_refine_ls_shift/su_mean     0.000
_refine_diff_density_max     0.782
_refine_diff_density_min     -0.923
_refine_ls_extinction_method     'none'
_refine_ls_abs_structure_details     ?
_refine_ls_abs_structure_Flack     .
loop_
    _atom_type_symbol
    _atom_type_description
    _atom_type_scat_dispersion_real
    _atom_type_scat_dispersion_imag
    _atom_type_scat_source
    C C 0.0181 0.0091 ' International Tables Vol C Tables 4.2.6.8 and 6.1.1.4'
    H H 0.0000 0.0000 ' International Tables Vol C Tables 4.2.6.8 and 6.1.1.4'
    Br Br -0.6763 1.2805
                        ' International Tables Vol C Tables 4.2.6.8 and 6.1.1.4'
    N N 0.0311 0.0180 ' International Tables Vol C Tables 4.2.6.8 and 6.1.1.4'
    O O 0.0492 0.0322 ' International Tables Vol C Tables 4.2.6.8 and 6.1.1.4'
_computing_data_collection
;
APEX2 (Bruker, 2013)
;
_computing_cell_refinement
;
SAINT (Bruker, 2013)
;
_computing_data_reduction
;
SAINT (Bruker, 2013)
;
_computing_structure_solution
;
SHELXS97 (Sheldrick, 2008)
;
_computing_structure_refinement
;
SHELXL97 (Sheldrick, 2008)
;
_computing_molecular_graphics
;
Mercury (Macrae <i>et al.</i>, 2008)
;
_computing_publication_material
;
SHELXL97 (Sheldrick, 2008)
;
loop_
    _atom_site_type_symbol
    _atom_site_label
    _atom_site_fract_x
    _atom_site_fract_y
    _atom_site_fract_z
    _atom_site_U_iso_or_equiv
    _atom_site_thermal_displace_type
    _atom_site_calc_flag
    _atom_site_refinement_flags
    _atom_site_occupancy
    _atom_site_disorder_assembly
    _atom_site_disorder_group
    Br Br11 0.40232(3) 0.12926(3) 0.45926(2) 0.0260(2) Uani d . 1.000 . .
    O O13 0.3502(2) 0.6096(2) 0.39081(10) 0.0299(8) Uani d . 1.000 . .
    O O14 0.32650(17) 0.8275(2) 0.41637(9) 0.0225(7) Uani d . 1.000 . .
    N N1 0.3740(2) 0.6330(3) 0.60400(12) 0.0194(9) Uani d . 1.000 . .
    C C2 0.3819(2) 0.5243(3) 0.56849(15) 0.0186(9) Uani d . 1.000 . .
    C C3 0.4009(2) 0.3948(4) 0.59271(17) 0.0235(11) Uani d . 1.000 . .
    C C4 0.4086(2) 0.2801(4) 0.56073(17) 0.0252(11) Uani d . 1.000 . .
    C C5 0.3971(2) 0.2916(3) 0.50306(16) 0.0212(10) Uani d . 1.000 . .
    C C6 0.3799(2) 0.4140(3) 0.47707(15) 0.0186(10) Uani d . 1.000 . .
    C C7 0.3720(2) 0.5345(3) 0.50974(14) 0.0169(9) Uani d . 1.000 . .
    C C8 0.3536(2) 0.6688(3) 0.48784(14) 0.0170(9) Uani d . 1.000 . .
    C C9 0.3445(2) 0.7753(3) 0.52462(14) 0.0194(10) Uani d . 1.000 . .
    C C10 0.3557(2) 0.7552(3) 0.58248(14) 0.0183(9) Uani d . 1.000 . .
    C C12 0.3436(2) 0.6941(3) 0.42679(14) 0.0191(10) Uani d . 1.000 . .
    C C15 0.3129(3) 0.8638(3) 0.35775(15) 0.0256(11) Uani d . 1.000 . .
    C C16 0.4064(3) 0.8926(4) 0.33011(17) 0.0305(11) Uani d . 1.000 . .
    C C17 0.3493(2) 0.8754(3) 0.61965(15) 0.0208(10) Uani d . 1.000 . .
    C C18 0.3704(3) 0.8739(3) 0.67333(15) 0.0208(11) Uani d . 1.000 . .
    C C19 0.3718(2) 0.9924(3) 0.71107(14) 0.0189(9) Uani d . 1.000 . .
    C C20 0.3281(3) 1.1179(3) 0.69823(15) 0.0237(11) Uani d . 1.000 . .
    C C21 0.3389(3) 1.2296(3) 0.73304(16) 0.0251(10) Uani d . 1.000 . .
    C C22 0.3913(2) 1.2187(4) 0.78153(15) 0.0237(11) Uani d . 1.000 . .
    C C23 0.4324(3) 1.0941(4) 0.79619(15) 0.0246(10) Uani d . 1.000 . .
    C C24 0.4218(3) 0.9823(3) 0.76129(14) 0.0216(10) Uani d . 1.000 . .
    H H3 0.40820 0.38790 0.63110 0.0280 Uiso c R 1.000 . .
    H H4 0.42130 0.19540 0.57690 0.0300 Uiso c R 1.000 . .
    H H6 0.37340 0.41800 0.43860 0.0220 Uiso c R 1.000 . .
    H H9 0.33080 0.86260 0.51130 0.0230 Uiso c R 1.000 . .
    H H15A 0.27260 0.94430 0.35520 0.0310 Uiso c R 1.000 . .
    H H15B 0.28130 0.78890 0.33870 0.0310 Uiso c R 1.000 . .
    H H16A 0.43890 0.96390 0.35000 0.0460 Uiso c R 1.000 . .
    H H16B 0.39560 0.92140 0.29240 0.0460 Uiso c R 1.000 . .
    H H16C 0.44440 0.81090 0.33020 0.0460 Uiso c R 1.000 . .
    H H17 0.32900 0.95800 0.60430 0.0250 Uiso c R 1.000 . .
    H H18 0.38580 0.78920 0.68870 0.0250 Uiso c R 1.000 . .
    H H20 0.29170 1.12590 0.66610 0.0280 Uiso c R 1.000 . .
    H H21 0.31060 1.31280 0.72380 0.0300 Uiso c R 1.000 . .
    H H22 0.39920 1.29490 0.80430 0.0290 Uiso c R 1.000 . .
    H H23 0.46650 1.08590 0.82910 0.0300 Uiso c R 1.000 . .
    H H24 0.44850 0.89860 0.77140 0.0260 Uiso c R 1.000 . .
loop_
    _atom_site_aniso_label
    _atom_site_aniso_U_11
    _atom_site_aniso_U_22
    _atom_site_aniso_U_33
    _atom_site_aniso_U_12
    _atom_site_aniso_U_13
    _atom_site_aniso_U_23
    Br11 0.0262(3) 0.0137(3) 0.0382(3) 0.00070(10)
                                                 -0.0011(2) -0.00510(10)
    O13 0.0497(17) 0.0187(12) 0.0212(14) -0.0009(11) 0.0006(12) -0.0020(10)
    O14 0.0314(13) 0.0173(11) 0.0189(12) 0.0030(10) 0.0002(10) 0.0021(10)
    N1 0.0182(14) 0.0181(15) 0.0218(16) -0.0046(10) 0.0005(12) -0.0002(11)
    C2 0.0163(15) 0.0166(16) 0.0229(18) -0.0042(13) 0.0002(14) 0.0001(14)
    C3 0.026(2) 0.0204(18) 0.024(2) -0.0024(13) -0.0019(14) 0.0032(15)
    C4 0.0229(19) 0.0166(18) 0.036(2) -0.0019(13) -0.0029(15) 0.0059(16)
    C5 0.0158(17) 0.0159(17) 0.032(2) -0.0005(12) 0.0000(13) -0.0022(15)
    C6 0.0162(16) 0.0160(16) 0.0236(18) -0.0038(13) 0.0008(14) -0.0003(14)
    C7 0.0136(15) 0.0133(16) 0.0239(18) -0.0019(13) 0.0010(13) -0.0003(13)
    C8 0.0140(15) 0.0157(15) 0.0213(18) -0.0035(13) -0.0005(13) -0.0023(13)
    C9 0.0208(17) 0.0154(16) 0.0220(18) -0.0019(13) -0.0015(14) -0.0006(13)
    C10 0.0157(16) 0.0182(16) 0.0211(17) -0.0029(13) -0.0004(13) 0.0018(13)
    C12 0.0202(17) 0.0158(15) 0.0212(18) -0.0003(13) 0.0009(13) -0.0006(14)
    C15 0.032(2) 0.0246(18) 0.0201(19) 0.0066(14) -0.0022(15) 0.0029(14)
    C16 0.043(2) 0.0216(18) 0.027(2) -0.0002(15) 0.0061(16) 0.0010(16)
    C17 0.0218(17) 0.0154(16) 0.0253(19) -0.0014(13) 0.0009(14) -0.0010(13)
    C18 0.0209(18) 0.0174(17) 0.024(2) -0.0010(13) 0.0021(14) 0.0001(13)
    C19 0.0180(15) 0.0179(15) 0.0207(17) -0.0031(13) 0.0030(14) -0.0007(14)
    C20 0.0236(19) 0.0276(18) 0.0200(19) 0.0020(14) -0.0020(14) -0.0011(14)
    C21 0.0296(19) 0.0190(16) 0.0267(19) 0.0063(14) 0.0016(15) 0.0004(15)
    C22 0.0267(19) 0.0232(17) 0.0213(19) -0.0062(14) 0.0043(14) -0.0063(14)
    C23 0.0257(18) 0.0279(17) 0.0203(18) -0.0015(15) -0.0031(15) 0.0007(15)
    C24 0.0264(18) 0.0189(16) 0.0194(17) 0.0016(14) 0.0007(14) 0.0039(14)
_geom_special_details
;
Bond distances, angles <i>etc</i>. have been calculated using the rounded
fractional coordinates. All su's are estimated from the variances of the
(full) variance-covariance matrix. The cell e.s.d.'s are taken into account in
the estimation of distances, angles and torsion angles
;
loop_
    _geom_bond_atom_site_label_1
    _geom_bond_atom_site_label_2
    _geom_bond_site_symmetry_1
    _geom_bond_site_symmetry_2
    _geom_bond_distance
    _geom_bond_publ_flag
    Br11 C5 . . 1.902(3) no
    O13 C12 . . 1.198(4) no
    O14 C12 . . 1.346(4) no
    O14 C15 . . 1.466(4) no
    N1 C2 . . 1.365(4) no
    N1 C10 . . 1.324(4) no
    C2 C3 . . 1.416(5) no
    C2 C7 . . 1.423(5) no
    C3 C4 . . 1.361(6) no
    C4 C5 . . 1.400(6) no
    C5 C6 . . 1.368(4) no
    C6 C7 . . 1.417(4) no
    C7 C8 . . 1.435(4) no
    C8 C9 . . 1.370(4) no
    C8 C12 . . 1.495(5) no
    C9 C10 . . 1.414(5) no
    C10 C17 . . 1.476(4) no
    C15 C16 . . 1.501(6) no
    C17 C18 . . 1.324(5) no
    C18 C19 . . 1.469(4) no
    C19 C20 . . 1.404(4) no
    C19 C24 . . 1.401(5) no
    C20 C21 . . 1.382(5) no
    C21 C22 . . 1.384(5) no
    C22 C23 . . 1.391(5) no
    C23 C24 . . 1.383(5) no
    C3 H3 . . 0.9300 no
    C4 H4 . . 0.9300 no
    C6 H6 . . 0.9300 no
    C9 H9 . . 0.9300 no
    C15 H15A . . 0.9700 no
    C15 H15B . . 0.9700 no
    C16 H16A . . 0.9600 no
    C16 H16B . . 0.9600 no
    C16 H16C . . 0.9600 no
    C17 H17 . . 0.9300 no
    C18 H18 . . 0.9300 no
    C20 H20 . . 0.9300 no
    C21 H21 . . 0.9300 no
    C22 H22 . . 0.9300 no
    C23 H23 . . 0.9300 no
    C24 H24 . . 0.9300 no
loop_
    _geom_angle_atom_site_label_1
    _geom_angle_atom_site_label_2
    _geom_angle_atom_site_label_3
    _geom_angle_site_symmetry_1
    _geom_angle_site_symmetry_2
    _geom_angle_site_symmetry_3
    _geom_angle
    _geom_angle_publ_flag
    C12 O14 C15 . . . 115.8(2) no
    C2 N1 C10 . . . 118.0(3) no
    N1 C2 C3 . . . 116.8(3) no
    N1 C2 C7 . . . 124.0(3) no
    C3 C2 C7 . . . 119.3(3) no
    C2 C3 C4 . . . 121.0(4) no
    C3 C4 C5 . . . 119.0(3) no
    Br11 C5 C4 . . . 118.5(2) no
    Br11 C5 C6 . . . 118.6(3) no
    C4 C5 C6 . . . 122.8(3) no
    C5 C6 C7 . . . 118.9(3) no
    C2 C7 C6 . . . 119.0(3) no
    C2 C7 C8 . . . 116.5(3) no
    C6 C7 C8 . . . 124.5(3) no
    C7 C8 C9 . . . 118.1(3) no
    C7 C8 C12 . . . 121.9(3) no
    C9 C8 C12 . . . 120.0(3) no
    C8 C9 C10 . . . 121.3(3) no
    N1 C10 C9 . . . 122.1(3) no
    N1 C10 C17 . . . 119.3(3) no
    C9 C10 C17 . . . 118.6(3) no
    O13 C12 O14 . . . 122.9(3) no
    O13 C12 C8 . . . 126.0(3) no
    O14 C12 C8 . . . 111.0(3) no
    O14 C15 C16 . . . 110.9(3) no
    C10 C17 C18 . . . 124.6(3) no
    C17 C18 C19 . . . 126.6(3) no
    C18 C19 C20 . . . 122.9(3) no
    C18 C19 C24 . . . 118.9(3) no
    C20 C19 C24 . . . 118.1(3) no
    C19 C20 C21 . . . 120.4(3) no
    C20 C21 C22 . . . 120.6(3) no
    C21 C22 C23 . . . 120.2(3) no
    C22 C23 C24 . . . 119.3(3) no
    C19 C24 C23 . . . 121.4(3) no
    C2 C3 H3 . . . 120.00 no
    C4 C3 H3 . . . 119.00 no
    C3 C4 H4 . . . 121.00 no
    C5 C4 H4 . . . 120.00 no
    C5 C6 H6 . . . 121.00 no
    C7 C6 H6 . . . 121.00 no
    C8 C9 H9 . . . 119.00 no
    C10 C9 H9 . . . 119.00 no
    O14 C15 H15A . . . 109.00 no
    O14 C15 H15B . . . 109.00 no
    C16 C15 H15A . . . 109.00 no
    C16 C15 H15B . . . 110.00 no
    H15A C15 H15B . . . 108.00 no
    C15 C16 H16A . . . 109.00 no
    C15 C16 H16B . . . 109.00 no
    C15 C16 H16C . . . 109.00 no
    H16A C16 H16B . . . 110.00 no
    H16A C16 H16C . . . 110.00 no
    H16B C16 H16C . . . 109.00 no
    C10 C17 H17 . . . 118.00 no
    C18 C17 H17 . . . 118.00 no
    C17 C18 H18 . . . 117.00 no
    C19 C18 H18 . . . 117.00 no
    C19 C20 H20 . . . 120.00 no
    C21 C20 H20 . . . 120.00 no
    C20 C21 H21 . . . 120.00 no
    C22 C21 H21 . . . 120.00 no
    C21 C22 H22 . . . 120.00 no
    C23 C22 H22 . . . 120.00 no
    C22 C23 H23 . . . 120.00 no
    C24 C23 H23 . . . 120.00 no
    C19 C24 H24 . . . 119.00 no
    C23 C24 H24 . . . 119.00 no
loop_
    _geom_torsion_atom_site_label_1
    _geom_torsion_atom_site_label_2
    _geom_torsion_atom_site_label_3
    _geom_torsion_atom_site_label_4
    _geom_torsion_site_symmetry_1
    _geom_torsion_site_symmetry_2
    _geom_torsion_site_symmetry_3
    _geom_torsion_site_symmetry_4
    _geom_torsion
    _geom_torsion_publ_flag
    C15 O14 C12 O13 . . . . 2.1(4) no
    C15 O14 C12 C8 . . . . -178.5(3) no
    C12 O14 C15 C16 . . . . -86.7(3) no
    C2 N1 C10 C17 . . . . -178.4(3) no
    C2 N1 C10 C9 . . . . -0.1(4) no
    C10 N1 C2 C3 . . . . -179.6(3) no
    C10 N1 C2 C7 . . . . 0.2(4) no
    C7 C2 C3 C4 . . . . -0.8(4) no
    C3 C2 C7 C6 . . . . 1.0(4) no
    N1 C2 C7 C6 . . . . -178.8(3) no
    N1 C2 C7 C8 . . . . 0.7(4) no
    N1 C2 C3 C4 . . . . 179.0(3) no
    C3 C2 C7 C8 . . . . -179.5(3) no
    C2 C3 C4 C5 . . . . -0.2(4) no
    C3 C4 C5 C6 . . . . 1.1(4) no
    C3 C4 C5 Br11 . . . . -177.2(2) no
    Br11 C5 C6 C7 . . . . 177.4(2) no
    C4 C5 C6 C7 . . . . -0.9(4) no
    C5 C6 C7 C2 . . . . -0.2(4) no
    C5 C6 C7 C8 . . . . -179.6(3) no
    C6 C7 C8 C9 . . . . 177.8(3) no
    C6 C7 C8 C12 . . . . -1.8(4) no
    C2 C7 C8 C9 . . . . -1.7(4) no
    C2 C7 C8 C12 . . . . 178.8(3) no
    C7 C8 C9 C10 . . . . 1.9(4) no
    C12 C8 C9 C10 . . . . -178.6(3) no
    C7 C8 C12 O13 . . . . -0.6(5) no
    C9 C8 C12 O14 . . . . 0.4(4) no
    C7 C8 C12 O14 . . . . 179.9(3) no
    C9 C8 C12 O13 . . . . 179.9(3) no
    C8 C9 C10 N1 . . . . -1.0(4) no
    C8 C9 C10 C17 . . . . 177.3(3) no
    N1 C10 C17 C18 . . . . 7.5(5) no
    C9 C10 C17 C18 . . . . -170.9(3) no
    C10 C17 C18 C19 . . . . 175.3(3) no
    C17 C18 C19 C20 . . . . 16.4(6) no
    C17 C18 C19 C24 . . . . -161.1(4) no
    C18 C19 C20 C21 . . . . -174.2(4) no
    C24 C19 C20 C21 . . . . 3.4(5) no
    C18 C19 C24 C23 . . . . 174.4(4) no
    C20 C19 C24 C23 . . . . -3.3(5) no
    C19 C20 C21 C22 . . . . -1.3(6) no
    C20 C21 C22 C23 . . . . -1.1(6) no
    C21 C22 C23 C24 . . . . 1.2(6) no
    C22 C23 C24 C19 . . . . 1.0(6) no
loop_
    _geom_hbond_atom_site_label_D
    _geom_hbond_atom_site_label_H
    _geom_hbond_atom_site_label_A
    _geom_hbond_site_symmetry_A
    _geom_hbond_distance_DH
    _geom_hbond_distance_HA
    _geom_hbond_distance_DA
    _geom_hbond_angle_DHA
    _geom_hbond_publ_flag
    C6 H6 O13 . 0.93 2.22 2.848(4) 124 yes
    C15 H15A O13 7_555 0.97 2.51 3.413(4) 154 yes
_iucr_refine_instructions_details
;
TITL p3l in Pbca
CELL 1.54178 14.0819 9.7470 24.0399 90.000 90.000 90.000
ZERR 8.00 0.0007 0.0005 0.0012 0.000 0.000 0.000
LATT 1
SYMM x+1/2, -y+1/2, -z
SYMM -x, y+1/2, -z+1/2
SYMM -x+1/2, -y, z+1/2
SFAC  C   H   N   O   BR
UNIT  160  128   8  16   8
ACTA
SIZE 0.30 0.27 0.25
L.S. 8
OMIT 0   0   2
BOND $H
MPLA N1 C10 C9 C8
MPLA C3 C4 C5 C6
FMAP 2
PLAN -4 0 0.00
CONF
WGHT    0.085700
FVAR       0.04360
MOLE   1
N1    3    0.374039    0.632968    0.604001    11.00000    0.01816    0.01810 =
         0.02182   -0.00019    0.00045   -0.00456
C2    1    0.381929    0.524318    0.568485    11.00000    0.01631    0.01661 =
         0.02292    0.00007    0.00015   -0.00420
C3    1    0.400891    0.394757    0.592706    11.00000    0.02610    0.02036 =
         0.02371    0.00319   -0.00187   -0.00239
AFIX  43
H3    2    0.408199    0.387930    0.631055    11.00000   -1.20000
AFIX   0
C4    1    0.408585    0.280075    0.560733    11.00000    0.02287    0.01661 =
         0.03621    0.00593   -0.00290   -0.00188
AFIX  43
H4    2    0.421262    0.195386    0.576933    11.00000   -1.20000
AFIX   0
C5    1    0.397117    0.291582    0.503062    11.00000    0.01583    0.01594 =
         0.03172   -0.00216   -0.00003   -0.00053
C6    1    0.379875    0.413966    0.477065    11.00000    0.01620    0.01599 =
         0.02364   -0.00027    0.00085   -0.00376
AFIX  43
H6    2    0.373431    0.417993    0.438599    11.00000   -1.20000
AFIX   0
C7    1    0.371996    0.534536    0.509740    11.00000    0.01356    0.01328 =
         0.02389   -0.00035    0.00105   -0.00190
C8    1    0.353590    0.668813    0.487839    11.00000    0.01403    0.01573 =
         0.02127   -0.00234   -0.00049   -0.00354
C9    1    0.344529    0.775309    0.524619    11.00000    0.02076    0.01537 =
         0.02197   -0.00062   -0.00154   -0.00189
AFIX  43
H9    2    0.330756    0.862618    0.511263    11.00000   -1.20000
AFIX   0
C10   1    0.355697    0.755150    0.582482    11.00000    0.01573    0.01822 =
         0.02111    0.00176   -0.00037   -0.00293
BR11  5    0.402317    0.129257    0.459258    11.00000    0.02619    0.01367 =
         0.03825   -0.00508   -0.00113    0.00068
C12   1    0.343626    0.694082    0.426794    11.00000    0.02017    0.01580 =
         0.02119   -0.00064    0.00090   -0.00030
O13   4    0.350214    0.609598    0.390808    11.00000    0.04970    0.01874 =
         0.02123   -0.00202    0.00061   -0.00091
O14   4    0.326502    0.827533    0.416367    11.00000    0.03140    0.01730 =
         0.01889    0.00207    0.00024    0.00299
C15   1    0.312914    0.863800    0.357746    11.00000    0.03224    0.02455 =
         0.02014    0.00293   -0.00220    0.00663
AFIX  23
H15A  2    0.272625    0.944266    0.355153    11.00000   -1.20000
H15B  2    0.281339    0.788921    0.338660    11.00000   -1.20000
AFIX   0
C16   1    0.406367    0.892592    0.330105    11.00000    0.04309    0.02160 =
         0.02670    0.00096    0.00607   -0.00021
AFIX 137
H16A  2    0.438880    0.963947    0.349980    11.00000   -1.50000
H16B  2    0.395567    0.921362    0.292441    11.00000   -1.50000
H16C  2    0.444434    0.810887    0.330213    11.00000   -1.50000
AFIX   0
C17   1    0.349275    0.875449    0.619650    11.00000    0.02177    0.01540 =
         0.02535   -0.00098    0.00095   -0.00138
AFIX  43
H17   2    0.329021    0.957991    0.604294    11.00000   -1.20000
AFIX   0
C18   1    0.370362    0.873903    0.673327    11.00000    0.02089    0.01742 =
         0.02381    0.00014    0.00206   -0.00098
AFIX  43
H18   2    0.385846    0.789231    0.688681    11.00000   -1.20000
AFIX   0
C19   1    0.371771    0.992409    0.711071    11.00000    0.01800    0.01788 =
         0.02070   -0.00073    0.00301   -0.00312
C20   1    0.328070    1.117912    0.698228    11.00000    0.02358    0.02763 =
         0.02002   -0.00111   -0.00205    0.00202
AFIX  43
H20   2    0.291658    1.125927    0.666117    11.00000   -1.20000
AFIX   0
C21   1    0.338876    1.229552    0.733038    11.00000    0.02958    0.01895 =
         0.02668    0.00042    0.00155    0.00627
AFIX  43
H21   2    0.310650    1.312758    0.723814    11.00000   -1.20000
AFIX   0
C22   1    0.391338    1.218711    0.781530    11.00000    0.02674    0.02322 =
         0.02131   -0.00632    0.00432   -0.00615
AFIX  43
H22   2    0.399170    1.294923    0.804349    11.00000   -1.20000
AFIX   0
C23   1    0.432358    1.094060    0.796189    11.00000    0.02573    0.02788 =
         0.02029    0.00066   -0.00313   -0.00147
AFIX  43
H23   2    0.466530    1.085942    0.829130    11.00000   -1.20000
AFIX   0
C24   1    0.421822    0.982276    0.761286    11.00000    0.02643    0.01890 =
         0.01945    0.00389    0.00068    0.00165
AFIX  43
H24   2    0.448521    0.898617    0.771357    11.00000   -1.20000
MOLE   2
HKLF 4
REM  p3l in Pbca
REM R1 =  0.0459 for   2213 Fo > 4sig(Fo)  and  0.0566 for all   2722 data
REM    218 parameters refined using      0 restraints
END
WGHT      0.0859      0.0000
REM Highest difference peak  0.782,  deepest hole -0.923,  1-sigma level  0.116
Q1    1   0.4633  0.1969  0.4635  11.00000  0.05    0.78
Q2    1   0.3424  0.1989  0.4615  11.00000  0.05    0.61
Q3    1   0.3983  0.3861  0.6577  11.00000  0.05    0.59
Q4    1   0.4785  0.0642  0.4706  11.00000  0.05    0.50
;
