# Supplementary material for: Crystal structure of ethyl 6-bromo-2-[(E)-2-phenyl­ethen­yl]quinoline-4-carboxyl­ate
Source: Acta Crystallogr E Crystallogr Commun. 2015 Jan 17;71(Pt 2):o121. doi: 10.1107/S2056989014028266 (PMC4384604; doi:10.1107/S2056989014028266)
Supplement: Supplementary file 2 [file e-71-0o121-Isup2.hkl]

# 
# h,k,l, Fc-squared, Fo-squared, sigma(Fo-squared) and status flag 
# 
data_I
_shelx_title ' p3l in Pbca' 
_shelx_refln_list_code          4 
_shelx_F_calc_maximum      786.57 
_exptl_crystal_F_000      1552.00 
_reflns_d_resolution_high  0.8544 
 
loop_ 
 _symmetry_equiv_pos_as_xyz 
 'x, y, z' 
 'x+1/2, -y+1/2, -z' 
 '-x, y+1/2, -z+1/2' 
 '-x+1/2, -y, z+1/2' 
 '-x, -y, -z' 
 '-x-1/2, y-1/2, z' 
 'x, -y-1/2, z-1/2' 
 'x-1/2, y, -z-1/2' 
 
_cell_length_a    14.0819 
_cell_length_b     9.7470 
_cell_length_c    24.0399 
_cell_angle_alpha  90.000 
_cell_angle_beta   90.000 
_cell_angle_gamma  90.000 
 
_shelx_F_squared_multiplier     1.000 
 
loop_ 
 _refln_index_h 
 _refln_index_k 
 _refln_index_l 
 _refln_F_squared_calc 
 _refln_F_squared_meas 
 _refln_F_squared_sigma 
 _refln_observed_status 
   2   0   0      257.40      205.14     89.42 o 
   4   0   0   618689.75   525990.38  40427.61 o 
   8   0   0    12391.22    12350.25   1046.72 o 
  10   0   0    10014.10     9194.31    831.06 o 
  12   0   0     3971.54     4281.56    478.65 o 
  14   0   0     2827.07     3036.12    222.26 o 
  16   0   0     4047.89     3745.05    320.85 o 
   2   1   0      638.66      578.59     89.42 o 
   4   1   0    93169.05    65796.13   5112.63 o 
   6   1   0      447.23      278.77    131.50 o 
   8   1   0    65042.54    55455.33   2519.24 o 
  10   1   0      805.10      748.72    126.46 o 
  12   1   0    19008.50    19969.13    948.78 o 
  14   1   0     2698.23     2575.43    140.97 o 
  16   1   0     2969.43     2591.63    185.53 o 
   0   2   0    13471.48    16931.63   1330.76 o 
   2   2   0     5553.14     5356.33    476.02 o 
   4   2   0     2976.18     4276.30    405.01 o 
   6   2   0     5746.93     6143.57    589.11 o 
   8   2   0      656.00      616.42     73.71 o 
  10   2   0      167.11      194.62    105.20 o 
  12   2   0     3158.02     2619.85    339.26 o 
  14   2   0       79.44      100.02     39.22 o 
  16   2   0     3508.72     3172.17    223.79 o 
   2   3   0      544.09      302.07     50.11 o 
   4   3   0     4901.62     5801.67    520.73 o 
   6   3   0       44.50       36.82     89.42 o 
   8   3   0     4469.12     4061.13    191.57 o 
  10   3   0     1136.21     1200.42     95.50 o 
  12   3   0     1381.84     1233.64     96.92 o 
  14   3   0     1867.66     2054.60    134.87 o 
   0   4   0    78740.84    64791.50   5012.69 o 
   2   4   0     1002.85     1235.55    115.72 o 
   4   4   0    24749.89    26978.04   2151.30 o 
   6   4   0     8800.41     8398.56    260.75 o 
   8   4   0       13.99       18.33     25.14 o 
  10   4   0    11945.50    12617.16    517.02 o 
  12   4   0     2295.03     2408.92    148.95 o 
  14   4   0     3350.63     3185.75    353.75 o 
   2   5   0     3611.22     4808.13    323.52 o 
   4   5   0    14397.34    14168.63    564.46 o 
   6   5   0     1976.20     1907.93     82.19 o 
   8   5   0    13946.00    13917.43    500.92 o 
  10   5   0       16.61       18.56     29.86 o 
  12   5   0     2933.85     2883.83    146.00 o 
  14   5   0     1584.70     1432.64    202.51 o 
   0   6   0       72.94      216.02    193.49 o 
   2   6   0      262.87      254.05     53.28 o 
   4   6   0       14.72       60.19     44.71 o 
   6   6   0       71.46      118.69     39.48 o 
   8   6   0       18.71       48.99     24.84 o 
  10   6   0      208.47      217.63     37.72 o 
  12   6   0        7.73       -2.22     37.96 o 
   2   7   0    16021.19    17816.83    805.76 o 
   4   7   0     2722.17     3346.88    173.99 o 
   6   7   0     1293.76     1347.93    107.53 o 
   8   7   0     4830.33     5046.10    394.68 o 
  10   7   0      460.66      411.27     58.13 o 
  12   7   0     2757.81     2768.08    180.13 o 
   0   8   0    44311.93    41027.25   3171.72 o 
   2   8   0     1423.50     1549.88    155.39 o 
   4   8   0    23589.87    23870.75   1421.71 o 
   6   8   0     7002.47     7530.22    360.26 o 
   8   8   0     1843.73     2042.07    157.25 o 
  10   8   0     5135.49     5843.70    347.38 o 
   2   9   0      143.72      157.38     38.13 o 
   4   9   0     1467.73     1460.74    100.34 o 
   6   9   0       96.44       94.93     49.53 o 
   8   9   0     3009.74     3354.82    219.06 o 
  10   9   0     2410.82     2072.40    215.66 o 
   0  10   0      408.21      415.53     78.90 o 
   2  10   0       84.27      112.21     38.92 o 
   4  10   0      113.04      142.77     34.02 o 
   6  10   0      107.88      107.83     31.75 o 
   2  11   0      479.36      569.89     63.12 o 
   4  11   0      627.89      478.44     61.27 o 
   1   1   1      378.67       15.78     26.30 o 
   2   1   1     4112.97     4463.70    639.08 o 
   3   1   1      180.03      264.93     56.84 o 
   4   1   1      780.24      665.71     99.60 o 
   5   1   1      174.74       73.64     55.79 o 
   6   1   1        1.03       12.57     66.64 o 
   7   1   1     9091.03     7144.03    604.89 o 
   8   1   1     5267.54     4439.24    191.27 o 
   9   1   1      205.26      150.41     48.31 o 
  10   1   1       29.91       55.22     44.99 o 
  11   1   1    10246.51    10421.52    410.64 o 
  12   1   1     3193.57     3322.48    146.14 o 
  13   1   1      120.51       96.00     25.58 o 
  14   1   1      112.82      113.65     27.70 o 
  15   1   1     3677.40     3602.59    138.14 o 
  16   1   1      386.31      370.06     43.40 o 
   0   2   1      258.61      328.23     44.63 o 
   1   2   1     5644.56     6294.58    257.05 o 
   2   2   1      850.33      935.83     66.26 o 
   3   2   1    26007.96    29830.72   1653.21 o 
   4   2   1     3840.62     4325.77    291.92 o 
   5   2   1      299.12      296.93     77.05 o 
   6   2   1      757.98      855.77    129.54 o 
   7   2   1    18522.17    17169.29    714.91 o 
   8   2   1     3137.79     2868.82    110.83 o 
   9   2   1     1360.68     1297.55    123.88 o 
  10   2   1       24.59       19.17     32.84 o 
  11   2   1     1223.02     1058.94    103.77 o 
  12   2   1       15.21       -4.41     25.52 o 
  13   2   1     3073.81     2740.49    130.51 o 
  14   2   1       91.30       81.72     34.83 o 
  15   2   1      710.84      812.78     88.10 o 
  16   2   1     1106.81     1039.12     89.59 o 
   1   3   1    16332.03    17310.79    681.80 o 
   2   3   1     2479.09     2783.84    217.13 o 
   3   3   1     4949.81     5789.82    290.39 o 
   4   3   1     2930.49     4302.18    287.80 o 
   6   3   1       16.20       25.82     60.61 o 
   7   3   1     2639.33     2430.20     88.29 o 
   8   3   1     4361.19     4529.26    156.94 o 
   9   3   1     2865.96     2817.73    114.70 o 
  10   3   1      215.43      225.97     36.22 o 
  11   3   1     6788.01     6035.63    279.14 o 
  12   3   1     1133.40      936.00     66.52 o 
  13   3   1      580.53      603.50     46.73 o 
  14   3   1        4.37       29.01     26.05 o 
  15   3   1     1975.85     2245.41    120.69 o 
   0   4   1       87.20       57.86     33.47 o 
   1   4   1      441.74      237.50     36.54 o 
   2   4   1      490.86      606.24     58.31 o 
   3   4   1      172.98      549.90     67.51 o 
   4   4   1       27.53        2.63     48.35 o 
   5   4   1      263.11      261.47     22.55 o 
   6   4   1      554.73      527.56     24.18 o 
   7   4   1      263.90      243.23     17.99 o 
   8   4   1       13.95        3.59     15.76 o 
   9   4   1       95.79      107.37     21.16 o 
  10   4   1        5.09        5.06     19.42 o 
  11   4   1       48.48       67.81     22.65 o 
  12   4   1        1.11      -18.66     24.74 o 
  13   4   1       83.81       75.24     25.70 o 
  14   4   1       72.76       63.82     33.42 o 
  15   4   1      208.85      191.56     36.54 o 
   1   5   1     8413.77     7199.76    316.88 o 
   2   5   1     1706.09     1768.06     71.37 o 
   3   5   1      608.53      606.25     33.15 o 
   4   5   1     2059.72     2068.02     70.62 o 
   5   5   1    12587.04    12007.38    302.54 o 
   6   5   1     1738.77     1947.60     58.23 o 
   7   5   1     1579.19     1488.26     52.39 o 
   8   5   1     2780.70     2921.85     89.00 o 
   9   5   1     4239.06     4554.67    146.80 o 
  10   5   1       40.39       38.58     20.72 o 
  11   5   1     3809.87     4007.41    133.04 o 
  12   5   1      798.93      784.29     45.12 o 
  13   5   1       13.49       20.62     25.73 o 
  14   5   1      196.61      181.51     33.73 o 
   0   6   1     1518.92     1491.83     69.58 o 
   1   6   1     8664.54     8276.40    216.95 o 
   2   6   1       96.33      118.41     19.32 o 
   3   6   1    21175.73    20477.57    570.01 o 
   4   6   1     1940.92     1983.15     72.05 o 
   5   6   1      221.83      274.73     25.11 o 
   6   6   1      295.05      337.45     28.31 o 
   7   6   1    12794.48    13347.67    377.43 o 
   8   6   1     1445.32     1536.12     64.05 o 
   9   6   1     6894.95     7142.80    217.58 o 
  10   6   1      139.76      152.87     28.05 o 
  11   6   1     1334.34     1399.15     64.46 o 
  12   6   1       24.02       11.93     22.76 o 
  13   6   1     7617.27     7333.94    282.37 o 
   1   7   1    15117.44    15261.49    391.26 o 
   2   7   1     1386.08     1455.90     59.65 o 
   3   7   1     1965.21     2072.50     79.53 o 
   4   7   1       51.40       63.64     20.05 o 
   5   7   1    14300.87    15343.42    495.66 o 
   6   7   1       65.10       55.94     21.06 o 
   7   7   1     2708.40     2905.67    111.22 o 
   8   7   1      330.72      380.25     33.28 o 
   9   7   1     4728.66     5002.96    216.91 o 
  10   7   1       86.01       46.25     29.02 o 
  11   7   1     6980.69     7287.26    299.73 o 
  12   7   1      657.81      559.19     45.74 o 
   0   8   1      522.43      482.56     57.56 o 
   1   8   1     3382.19     3322.87    136.91 o 
   2   8   1      360.03      382.74     34.11 o 
   3   8   1     9127.17     8858.21    416.36 o 
   4   8   1      105.77       77.67     22.33 o 
   5   8   1      264.07      300.64     30.76 o 
   6   8   1      740.45      678.54     46.26 o 
   7   8   1     6255.03     6225.10    213.27 o 
   8   8   1       59.07       48.98     35.68 o 
   9   8   1        3.14       45.82     28.45 o 
  10   8   1       49.61       70.50     31.89 o 
  11   8   1      881.84      879.42     56.94 o 
   1   9   1     1321.13     1229.06     73.57 o 
   2   9   1     1278.75     1183.03     85.26 o 
   3   9   1      560.36      552.39     40.34 o 
   4   9   1     1423.93     1471.50     69.93 o 
   5   9   1     1244.79     1329.34     65.43 o 
   6   9   1       51.96       47.61     23.36 o 
   7   9   1      115.46      133.25     26.46 o 
   8   9   1     1936.25     2132.61    109.55 o 
   9   9   1      138.17      126.24     30.95 o 
  10   9   1        8.40      -31.56     68.38 o 
   0  10   1     1068.37     1053.03    105.20 o 
   1  10   1     2679.37     2580.96    120.98 o 
   2  10   1      296.57      309.25     34.04 o 
   3  10   1     7341.93     7453.38    304.39 o 
   4  10   1      543.17      582.50     41.93 o 
   5  10   1       38.33       42.18     23.04 o 
   6  10   1      698.21      769.65     47.62 o 
   7  10   1     6136.32     5567.34    266.08 o 
   1  11   1     4989.55     4712.86    196.58 o 
   2  11   1      264.30      247.29     34.33 o 
   3  11   1     1446.90     1347.12     70.94 o 
   4  11   1      624.65      577.02     47.51 o 
   2   0   2      423.53      362.93    126.24 o 
   3   0   2      606.83      470.72    100.49 o 
   4   0   2    75595.52    75405.74   3490.22 o 
   5   0   2     5725.85     5820.92    430.81 o 
   6   0   2     6469.17     5954.21    894.18 o 
   7   0   2      207.49      257.74    136.76 o 
   8   0   2    11155.85     9377.32    880.49 o 
   9   0   2    10077.42     9307.00    585.57 o 
  10   0   2     9630.94     8723.35    565.19 o 
  11   0   2       38.03       49.50     35.63 o 
  12   0   2      810.19      900.24     93.83 o 
  13   0   2     4886.64     5138.00    290.29 o 
  14   0   2     2541.41     2661.55    142.23 o 
  15   0   2       51.26       17.46     33.42 o 
  16   0   2     4909.83     4428.84    373.45 o 
   1   1   2     1447.70     1645.42    106.14 o 
   2   1   2      370.55      351.43     31.10 o 
   3   1   2      757.21      284.03     99.94 o 
   5   1   2    18022.05    13741.24   1491.18 o 
   6   1   2     2047.19     1566.94    176.93 o 
   7   1   2      760.35      669.78    140.28 o 
   8   1   2    44094.21    38200.50   1361.92 o 
   9   1   2     5668.86     5136.68    238.14 o 
  10   1   2      174.09      175.37     37.72 o 
  11   1   2      648.47      777.32     59.97 o 
  12   1   2    10786.40    11172.00    392.97 o 
  13   1   2      157.45      108.33     29.17 o 
  14   1   2      476.74      525.96     41.22 o 
  15   1   2       73.81       75.46     34.66 o 
  16   1   2      395.82      267.88     43.74 o 
   0   2   2    12142.40    15561.07    864.73 o 
   1   2   2      461.83      688.58     69.09 o 
   2   2   2      652.52      876.59     61.66 o 
   3   2   2      233.62      141.79     39.82 o 
   4   2   2     1349.11     2100.24    226.18 o 
   5   2   2      740.56      797.97    109.78 o 
   6   2   2      210.12      244.11     79.57 o 
   7   2   2        1.25       -8.38     39.73 o 
   8   2   2     1079.97      969.35     56.90 o 
   9   2   2       10.27       13.45     22.27 o 
  10   2   2      176.18      187.17     40.93 o 
  11   2   2      416.32      459.38     63.10 o 
  12   2   2     1652.91     1221.94    140.95 o 
  13   2   2       77.11       83.11     33.56 o 
  14   2   2      489.84      490.00     51.66 o 
  15   2   2      490.54      485.35     44.54 o 
  16   2   2      724.32      558.94     65.45 o 
   1   3   2     2364.48     1932.00    115.40 o 
   2   3   2    33453.73    34160.78   1876.39 o 
   3   3   2      114.61      202.91     39.43 o 
   4   3   2     1207.39      996.14    109.78 o 
   5   3   2     4971.49     5281.45    349.69 o 
   6   3   2     8802.93     9402.02    399.04 o 
   7   3   2      179.89      172.17     22.55 o 
   8   3   2     3342.78     2931.93    110.13 o 
   9   3   2     1472.94     1467.24     78.55 o 
  10   3   2        3.21      -13.17     22.12 o 
  11   3   2       81.79       66.26     27.74 o 
  12   3   2     1874.92     1609.91     94.41 o 
  13   3   2      108.35       93.80     31.64 o 
  14   3   2     1712.66     1920.49     99.92 o 
  15   3   2       25.06       31.31     38.42 o 
   0   4   2    25939.91    25160.81   1562.19 o 
   1   4   2     9228.30     8645.41    360.96 o 
   2   4   2     3041.39     3440.70    190.99 o 
   3   4   2     9859.23    10530.37    507.97 o 
   4   4   2    15653.38    17281.89    992.72 o 
   5   4   2       90.53       60.96     16.17 o 
   6   4   2    14163.18    14123.50    326.13 o 
   7   4   2     1849.24     1771.39     56.54 o 
   8   4   2     1196.46     1248.73     54.17 o 
   9   4   2     2798.71     2815.17     91.64 o 
  10   4   2     9802.77    10437.42    328.29 o 
  11   4   2      107.29       79.55     23.85 o 
  12   4   2     1166.96     1164.85     65.67 o 
  13   4   2     2041.35     2119.93    107.94 o 
  14   4   2     1781.43     1808.97     96.42 o 
  15   4   2      135.41      194.42     36.71 o 
   1   5   2     1052.20     1181.10     83.97 o 
   2   5   2    15057.99    16839.66    944.93 o 
   3   5   2      963.62     1040.27     43.00 o 
   4   5   2     4490.04     4482.59    137.76 o 
   5   5   2     8420.40     7986.34    208.00 o 
   6   5   2     5188.60     5080.78    133.67 o 
   7   5   2      773.35      882.91     38.62 o 
   8   5   2     5790.46     5715.96    153.24 o 
   9   5   2     3119.70     3347.55    123.62 o 
  10   5   2       67.26       71.28     22.01 o 
  11   5   2      350.25      393.45     32.90 o 
  12   5   2     2360.48     2384.44     90.25 o 
  13   5   2        0.17      -29.38     36.60 o 
  14   5   2      694.64      721.34     66.20 o 
   0   6   2     1240.63     1072.26     70.82 o 
   1   6   2      730.57      804.17     44.40 o 
   2   6   2        9.82       37.58     15.20 o 
   3   6   2       66.29       90.54     17.62 o 
   4   6   2      118.05      179.97     38.52 o 
   5   6   2      304.44      360.35     27.83 o 
   6   6   2       47.90       70.02     19.56 o 
   7   6   2      611.49      620.47     36.51 o 
   8   6   2      259.23      282.12     26.85 o 
   9   6   2      396.34      428.93     34.60 o 
  10   6   2        0.76        1.54     21.39 o 
  11   6   2      279.22      292.13     30.21 o 
  12   6   2      363.13      425.91     33.45 o 
  13   6   2      663.48      692.41     54.03 o 
   1   7   2     1014.05      942.37     68.43 o 
   2   7   2     7682.55     7757.87    257.31 o 
   3   7   2      538.75      556.22     40.88 o 
   4   7   2     1294.73     1414.38     65.95 o 
   5   7   2      203.62      172.18     23.70 o 
   6   7   2     3851.27     3803.51    138.02 o 
   7   7   2       59.07       58.48     23.52 o 
   8   7   2     3348.91     3355.24    144.58 o 
   9   7   2       18.25        7.72     27.52 o 
  10   7   2      463.48      471.35     45.83 o 
  11   7   2        5.97        6.09     25.86 o 
  12   7   2     2037.15     1870.78    137.01 o 
   0   8   2     3496.58     3295.48    210.12 o 
   1   8   2      212.52      191.00     28.04 o 
   2   8   2     2016.58     1971.00    114.09 o 
   3   8   2      916.93      871.36     70.83 o 
   4   8   2     2316.31     2268.82    100.49 o 
   5   8   2     2885.01     2938.91    114.87 o 
   6   8   2     8996.58     8917.95    297.34 o 
   7   8   2     1638.85     1525.17     71.98 o 
   8   8   2      230.42      251.01     37.76 o 
   9   8   2     4080.97     4132.11    183.08 o 
  10   8   2     6022.03     5987.69    249.66 o 
  11   8   2      498.75      352.02     54.32 o 
   1   9   2     5034.03     4560.67    195.24 o 
   2   9   2     3383.34     2923.52    235.74 o 
   3   9   2     2632.38     2460.89    104.68 o 
   4   9   2     3255.27     3211.30    120.97 o 
   5   9   2     4685.11     4849.49    170.87 o 
   6   9   2       18.27        8.49     22.87 o 
   7   9   2      569.85      576.38     41.17 o 
   8   9   2     4003.09     3787.86    169.21 o 
   9   9   2     1147.51     1147.26    129.08 o 
   0  10   2     1289.65     1220.44    118.35 o 
   1  10   2       42.03       10.22     21.61 o 
   2  10   2      135.08      179.22     30.68 o 
   3  10   2        0.89       -5.42     22.92 o 
   4  10   2      469.01      405.00     34.93 o 
   5  10   2      323.60      264.00     31.99 o 
   6  10   2      299.48      343.48     33.04 o 
   7  10   2      135.34       97.51     36.62 o 
   1  11   2       61.02       64.39     22.92 o 
   2  11   2     2303.12     2116.16    129.82 o 
   3  11   2        3.07       26.65     20.79 o 
   4  11   2     1307.58     1078.08    181.47 o 
   1   1   3      504.29      587.78     29.94 o 
   2   1   3    62612.29    58663.70   4502.48 o 
   3   1   3    14954.40    19272.29   1493.81 o 
   4   1   3    18541.05    21549.82   1688.43 o 
   5   1   3     3150.14     2568.75    473.39 o 
   6   1   3     3654.62     3424.13    728.50 o 
   7   1   3     7857.46     6975.68    334.23 o 
   8   1   3    15687.24    13565.59    525.55 o 
   9   1   3      268.15      284.58     42.51 o 
  10   1   3      129.33      106.00     27.47 o 
  11   1   3     4513.83     4703.07    188.43 o 
  12   1   3     4799.62     5113.94    203.80 o 
  13   1   3      297.66      303.76     41.06 o 
  14   1   3      119.72      127.01     26.91 o 
  15   1   3     1970.83     1982.34     98.27 o 
  16   1   3      396.78      350.33     53.80 o 
   0   2   3    57320.86    66863.86   3631.90 o 
   1   2   3    24447.22    27336.77   1226.82 o 
   2   2   3     4226.08     4234.96    211.79 o 
   3   2   3    42781.61    48664.58   2918.43 o 
   4   2   3    24411.47    25126.82   2950.81 o 
   5   2   3      439.22      479.09     80.44 o 
   6   2   3     9891.03    10611.59    661.99 o 
   7   2   3    13356.63    12724.32    539.07 o 
   8   2   3      162.38      107.30     22.41 o 
   9   2   3     4811.25     4562.40    184.90 o 
  10   2   3     3638.32     3359.70    155.56 o 
  11   2   3      950.43      993.23     89.92 o 
  12   2   3     5264.59     4309.15    345.06 o 
  13   2   3     2199.77     2399.10    137.44 o 
  14   2   3      518.63      508.04     48.75 o 
  15   2   3      532.61      448.63     42.81 o 
  16   2   3     6367.12     5633.36    510.21 o 
   1   3   3     4393.20     5262.19    224.80 o 
   2   3   3     8334.70    10233.76    483.63 o 
   3   3   3       29.82       25.96     25.68 o 
   4   3   3     1915.30     2821.25    207.17 o 
   5   3   3    13117.02    16061.80    930.08 o 
   6   3   3      158.82      129.64     23.51 o 
   7   3   3      472.99      497.71     31.29 o 
   8   3   3     8662.66     8753.27    261.68 o 
   9   3   3     4714.19     4899.17    158.06 o 
  10   3   3     1013.96     1101.83     58.75 o 
  11   3   3      946.06      694.05     75.16 o 
  12   3   3     7271.99     6592.29    387.66 o 
  13   3   3      350.73      375.17     41.90 o 
  14   3   3      997.39      940.69     65.25 o 
  15   3   3      550.96      606.17     50.03 o 
   0   4   3     2008.29     3432.96    263.00 o 
   1   4   3        1.74      -16.12     19.06 o 
   2   4   3      486.56      641.74     69.32 o 
   3   4   3      670.65      552.35     68.26 o 
   4   4   3     2575.23     3980.07    277.09 o 
   5   4   3      374.68      378.27     26.60 o 
   6   4   3      786.78      726.09     31.53 o 
   7   4   3      143.68      170.09     19.15 o 
   8   4   3     1418.66     1602.52     66.51 o 
   9   4   3       64.54       80.77     22.54 o 
  10   4   3       23.81       19.90     18.59 o 
  11   4   3        0.20        5.92     21.53 o 
  12   4   3        0.64       -8.89     27.40 o 
  13   4   3        6.58       41.18     26.49 o 
  14   4   3        6.32      -26.40     26.40 o 
  15   4   3        5.08      -33.40     33.40 o 
   1   5   3     7027.52     7033.75    274.04 o 
   2   5   3      108.36       48.87     15.84 o 
   3   5   3       71.00       77.39     14.14 o 
   4   5   3     2562.75     2263.25     66.81 o 
   5   5   3     8273.59     8455.65    207.17 o 
   6   5   3       10.88       28.49     13.97 o 
   7   5   3      666.63      817.05     34.76 o 
   8   5   3     2354.33     2325.85     79.14 o 
   9   5   3     1926.73     2147.47     83.41 o 
  10   5   3      248.28      259.77     28.75 o 
  11   5   3      683.95      755.24     44.86 o 
  12   5   3      646.71      646.65     45.75 o 
  13   5   3        3.22       -4.06     28.21 o 
  14   5   3      652.84      739.80     55.94 o 
   0   6   3    14094.03    12657.16    454.54 o 
   1   6   3     5875.79     5657.99    161.50 o 
   2   6   3     1710.34     1638.07     58.95 o 
   3   6   3    16589.95    16538.58    438.67 o 
   4   6   3     6138.58     5727.09    217.44 o 
   5   6   3      235.51      253.60     24.81 o 
   6   6   3     7314.44     7936.36    230.71 o 
   7   6   3     7736.02     8464.47    247.03 o 
   8   6   3       88.94       93.69     21.83 o 
   9   6   3     5773.11     6197.73    207.07 o 
  10   6   3     4316.72     4931.26    157.98 o 
  11   6   3      466.16      554.70     38.36 o 
  12   6   3      766.12      801.91     53.52 o 
  13   6   3     4546.62     4522.89    186.28 o 
   1   7   3     3518.46     3669.68    116.80 o 
   2   7   3    11473.29    11789.84    355.42 o 
   3   7   3       31.86       33.72     18.28 o 
   4   7   3     1023.42     1017.43     49.44 o 
   5   7   3     9258.28     9707.42    320.99 o 
   6   7   3     2785.95     2779.30    106.85 o 
   7   7   3     2232.02     2237.10    102.72 o 
   8   7   3     2292.81     1799.90    127.42 o 
   9   7   3     4106.79     4420.38    195.07 o 
  10   7   3       25.93       48.60     28.51 o 
  11   7   3     3320.38     3662.32    190.24 o 
  12   7   3     1079.49     1004.17     99.94 o 
   0   8   3     7910.95     8116.17    468.63 o 
   1   8   3     2907.54     2888.35    118.81 o 
   2   8   3       96.38      110.19     23.36 o 
   3   8   3      981.29      835.15     64.69 o 
   4   8   3     2652.55     2719.49    164.64 o 
   5   8   3     2422.16     2576.02    141.92 o 
   6   8   3      307.66      326.54     33.09 o 
   7   8   3      285.00      336.32     38.81 o 
   8   8   3        2.19       17.55     43.27 o 
   9   8   3      300.28      433.09     43.97 o 
  10   8   3      112.33      121.18     50.78 o 
  11   8   3      125.18      115.28     42.80 o 
   1   9   3      911.88      999.19     88.88 o 
   2   9   3     3583.47     3404.19    151.83 o 
   3   9   3      115.80      136.37     24.74 o 
   4   9   3     3720.30     3918.80    143.30 o 
   5   9   3      901.88      977.46     54.00 o 
   6   9   3      956.63     1056.33     67.30 o 
   7   9   3       12.32       16.83     28.62 o 
   8   9   3     4389.31     4839.07    324.83 o 
   9   9   3       94.13       69.06     34.41 o 
   0  10   3     8859.56     9181.71    524.42 o 
   1  10   3     1839.79     1806.66     93.13 o 
   2  10   3       38.70       55.00     23.30 o 
   3  10   3     5589.08     5741.46    239.30 o 
   4  10   3     3791.30     3925.67    152.31 o 
   5  10   3        1.00        5.26     23.18 o 
   6  10   3      564.87      521.50     45.16 o 
   7  10   3     5706.21     5225.06    397.50 o 
   1  11   3     1861.42     1625.56     74.77 o 
   2  11   3     4128.55     3800.49    159.76 o 
   3  11   3      269.89      254.48     33.40 o 
   4  11   3      977.56      883.66    131.50 o 
   0   0   4    26275.65    27956.39   2277.54 o 
   1   0   4    12918.00    13880.88   1073.02 o 
   2   0   4    12571.34    14031.98    879.56 o 
   3   0   4      469.40      462.87     47.34 o 
   4   0   4    17224.54    17610.16   1362.31 o 
   7   0   4      854.54      541.77    299.81 o 
   8   0   4     1308.14     1166.79    107.05 o 
   9   0   4     1065.51      862.24     92.73 o 
  10   0   4     5451.73     4989.93    277.21 o 
  11   0   4      346.93      333.17     58.89 o 
  12   0   4      459.32      446.33     72.09 o 
  13   0   4     5462.60     5917.82    325.00 o 
  14   0   4      852.16      868.51     91.76 o 
  15   0   4       17.36      -23.76     33.88 o 
  16   0   4      762.14      668.01    105.20 o 
   1   1   4     4872.96     4778.52    258.89 o 
   2   1   4    79487.81    85370.20   3950.69 o 
   3   1   4     1831.69     2035.58    168.32 o 
   4   1   4       37.99       31.31     25.10 o 
   5   1   4     5217.25     5607.06    468.13 o 
   6   1   4     6895.72     7448.02    631.19 o 
   7   1   4      517.49      358.87     65.29 o 
   8   1   4     2145.38     1891.82     78.71 o 
   9   1   4     3306.27     2861.03    108.89 o 
  10   1   4       36.37       15.98     23.86 o 
  11   1   4     1798.55     1842.21     96.35 o 
  12   1   4     2589.77     2585.30    123.79 o 
  13   1   4       84.37       71.71     33.61 o 
  14   1   4      345.54      365.15     41.30 o 
  15   1   4     1122.53     1121.21     66.92 o 
  16   1   4      621.61      556.10     78.90 o 
   0   2   4      346.83      520.73     94.68 o 
   1   2   4        7.49       25.52     15.81 o 
   2   2   4      305.38      356.39     37.16 o 
   3   2   4      263.60      134.35     26.14 o 
   4   2   4      213.33      214.13     68.38 o 
   5   2   4       70.79      110.82     43.17 o 
   6   2   4      199.85      119.44     58.32 o 
   7   2   4      832.15      798.43     58.90 o 
   8   2   4        1.15       21.75     25.17 o 
   9   2   4      278.11      344.03     40.11 o 
  10   2   4       45.42       52.23     28.67 o 
  11   2   4      104.64      104.04     41.72 o 
  12   2   4      531.21      484.37     65.23 o 
  13   2   4      149.82      197.55     48.77 o 
  14   2   4      377.16      400.28     41.82 o 
  15   2   4       63.52       10.36     28.06 o 
   1   3   4    16557.12    16362.54    914.93 o 
   2   3   4     9265.61    10056.29    574.55 o 
   3   3   4     3006.24     3222.01    178.54 o 
   4   3   4       46.40       40.48     37.13 o 
   5   3   4    16879.40    16989.83   1748.92 o 
   6   3   4     1389.81     1250.19     52.08 o 
   7   3   4     2705.36     2544.33     90.49 o 
   8   3   4       82.93       33.91     18.64 o 
   9   3   4     7356.48     7263.71    243.28 o 
  10   3   4       13.64        7.21     24.50 o 
  11   3   4     7345.41     6602.34    358.77 o 
  12   3   4       68.80       94.32     39.89 o 
  13   3   4     1007.30     1027.95     82.40 o 
  14   3   4       95.61      113.71     31.41 o 
  15   3   4     3099.93     3360.12    166.59 o 
   0   4   4     9845.92    12057.23    697.36 o 
   1   4   4    24148.14    25995.19   1186.28 o 
   2   4   4     2867.05     3201.73    183.43 o 
   3   4   4    26089.38    27780.30   1263.03 o 
   4   4   4     2759.49     3422.72    160.99 o 
   5   4   4     2398.41     2669.99     83.46 o 
   6   4   4     8192.07     7592.95    200.30 o 
   7   4   4    11993.30    11948.18    308.44 o 
   8   4   4      103.42      158.82     22.92 o 
   9   4   4     2573.15     2597.64     99.57 o 
  10   4   4     3523.96     3580.94    130.47 o 
  11   4   4     1271.21     1399.88     71.61 o 
  12   4   4      266.70      283.14     39.45 o 
  13   4   4     5180.05     5483.76    224.91 o 
  14   4   4      701.58      750.16     54.56 o 
  15   4   4      163.99      138.49     36.76 o 
   1   5   4     5391.59     5371.02    194.39 o 
   2   5   4    11375.40    11665.28    355.75 o 
   3   5   4      439.47      544.18     27.74 o 
   4   5   4      350.01      313.14     25.24 o 
   5   5   4    11484.11    11147.51    269.43 o 
   6   5   4     1334.10     1550.22     54.04 o 
   7   5   4     6855.72     7244.77    175.14 o 
   8   5   4     1528.07     1485.96     59.80 o 
   9   5   4     4920.39     5151.41    154.16 o 
  10   5   4       70.02       70.59     23.66 o 
  11   5   4     6946.90     7556.89    248.94 o 
  12   5   4     1005.70     1096.59     65.63 o 
  13   5   4      259.68      258.53     37.80 o 
  14   5   4       79.55       62.43     36.22 o 
   0   6   4      187.41      216.90     52.72 o 
   1   6   4     3433.57     3568.73    110.03 o 
   2   6   4      248.27      256.87     22.38 o 
   3   6   4     2638.79     2874.16    155.24 o 
   4   6   4      342.09      367.65     27.22 o 
   5   6   4      213.47      269.47     25.34 o 
   6   6   4      496.39      581.95     34.82 o 
   7   6   4       60.98       65.65     22.85 o 
   8   6   4      223.44      209.86     27.69 o 
   9   6   4      162.67      159.87     28.55 o 
  10   6   4        1.04       17.96     25.03 o 
  11   6   4      280.85      307.64     37.93 o 
  12   6   4       15.42       18.21     29.99 o 
  13   6   4      198.42      213.36     40.24 o 
   1   7   4     3999.60     4157.42    145.64 o 
   2   7   4    13122.08    13001.84    420.51 o 
   3   7   4     4041.60     4300.25    151.68 o 
   4   7   4      178.16      178.20     23.37 o 
   5   7   4      786.14      905.88     49.94 o 
   6   7   4     4317.25     3822.05    243.86 o 
   7   7   4       27.81       13.71     21.68 o 
   8   7   4       30.96        8.25     27.52 o 
   9   7   4       11.96       -8.35     29.02 o 
  10   7   4      171.76      133.32     42.26 o 
  11   7   4     1797.72     1736.21    109.24 o 
  12   7   4       84.00       97.65     41.69 o 
   0   8   4      493.74      493.87     61.28 o 
   1   8   4     1622.84     1723.75    103.47 o 
   2   8   4      784.85      751.38     45.77 o 
   3   8   4     7519.40     7574.14    278.93 o 
   4   8   4       77.85       37.39     20.33 o 
   5   8   4      346.69      380.94     34.13 o 
   6   8   4     3236.37     3241.13    130.64 o 
   7   8   4     6565.54     6311.54    217.44 o 
   8   8   4      272.88      258.36     39.69 o 
   9   8   4     2146.92     2282.60    120.71 o 
  10   8   4     2049.40     2250.46    159.80 o 
  11   8   4     1357.73     1251.01    103.94 o 
   1   9   4    10201.92     9477.17    443.37 o 
   2   9   4     1512.75     1663.27    106.02 o 
   3   9   4     2817.24     2761.11    107.79 o 
   4   9   4       20.42       41.38     23.18 o 
   5   9   4     6142.77     5999.57    206.31 o 
   6   9   4      263.96      252.18     32.94 o 
   7   9   4      351.05      336.55     37.59 o 
   8   9   4      270.22      314.23     43.72 o 
   9   9   4      757.22      816.34     99.94 o 
   0  10   4        3.62       -5.26     29.75 o 
   1  10   4        1.32      -10.25     22.06 o 
   2  10   4        0.17       -6.73     29.08 o 
   3  10   4     1287.12     1197.30     68.86 o 
   4  10   4       37.30       39.93     25.46 o 
   5  10   4     1381.91     1184.97     67.48 o 
   6  10   4        6.91       19.70     29.61 o 
   7  10   4     1013.33      887.78     86.87 o 
   1  11   4      473.10      485.05     36.12 o 
   2  11   4     1235.54     1100.45     79.39 o 
   3  11   4       25.38       28.32     25.19 o 
   1   1   5     4779.66     4943.54    390.35 o 
   2   1   5    11652.53    10268.83    563.47 o 
   3   1   5     5466.65     2324.88    299.81 o 
   4   1   5     2648.30     1446.47    284.03 o 
   5   1   5     4923.89     4712.87    378.71 o 
   6   1   5     7488.67     4818.07    594.37 o 
   7   1   5      667.77      600.49     86.87 o 
   8   1   5     5649.99     4708.98    154.71 o 
   9   1   5     2188.04     1909.34     82.65 o 
  10   1   5      140.48      150.46     26.66 o 
  11   1   5      347.76      318.87     39.48 o 
  12   1   5     3580.79     3494.58    153.86 o 
  13   1   5      189.86      163.09     36.53 o 
  14   1   5     1103.07     1169.96     99.52 o 
  15   1   5      605.99      571.77     47.27 o 
   0   2   5    53809.09    61961.66   4781.25 o 
   1   2   5      373.66      392.03     59.28 o 
   2   2   5     5305.05     5528.12    395.50 o 
   3   2   5     1387.97     1035.80     70.97 o 
   4   2   5    11085.57     9456.72    575.96 o 
   5   2   5       15.41        3.51     30.35 o 
   6   2   5    26908.50    23638.82   1113.24 o 
   7   2   5      716.29      834.00     51.39 o 
   8   2   5      157.47      134.28     32.03 o 
   9   2   5     2816.83     2520.36    105.82 o 
  10   2   5    18119.35    17436.70    642.57 o 
  11   2   5      108.69       75.90     30.26 o 
  12   2   5     4251.80     4034.29    213.44 o 
  13   2   5     3176.50     3362.72    183.99 o 
  14   2   5     2782.25     2903.76    153.94 o 
  15   2   5      250.57      210.86     33.43 o 
   1   3   5     1966.94     1869.01    197.95 o 
   2   3   5    15705.04    18411.38   1026.45 o 
   3   3   5      132.58      143.48     33.23 o 
   4   3   5    13333.39    16310.46   1625.31 o 
   5   3   5     2544.73     3045.48    405.01 o 
   6   3   5     2512.41     2130.23     77.26 o 
   7   3   5       40.29       53.84     19.78 o 
   8   3   5    12997.06    13094.50    411.30 o 
   9   3   5      416.72      419.08     37.79 o 
  10   3   5      610.71      599.54     49.43 o 
  11   3   5      161.88      131.41     35.64 o 
  12   3   5     3175.54     2553.64    172.32 o 
  13   3   5       26.38       75.75     33.15 o 
  14   3   5     2267.38     2231.62    112.22 o 
  15   3   5       99.36       73.57     27.20 o 
   0   4   5     3401.23     6858.91    604.89 o 
   1   4   5      238.48      272.18     46.42 o 
   2   4   5       15.41        5.80     26.75 o 
   3   4   5       47.33       54.98     35.33 o 
   4   4   5     2579.45     2673.67    103.89 o 
   5   4   5       90.52      130.45     17.72 o 
   6   4   5        1.05        7.39     13.85 o 
   7   4   5      891.64      942.35     43.67 o 
   8   4   5      702.45      777.41     50.43 o 
   9   4   5        1.74        9.58     22.97 o 
  10   4   5        3.77       -3.16     22.87 o 
  11   4   5      348.51      343.54     33.40 o 
  12   4   5       39.45       28.77     30.35 o 
  13   4   5       66.91       38.11     29.43 o 
  14   4   5       11.60        4.92     26.21 o 
  15   4   5        2.27       10.89     44.06 o 
   1   5   5     4713.37     4744.35    159.01 o 
   2   5   5    12551.37    11723.17    312.67 o 
   3   5   5     3575.94     3896.63    100.49 o 
   4   5   5      994.92      846.93     37.67 o 
   5   5   5     2577.82     2622.09     74.38 o 
   6   5   5     2504.43     2647.89     83.00 o 
   7   5   5       11.96        3.42     17.16 o 
   8   5   5      807.09      743.43     40.59 o 
   9   5   5     1217.96     1321.34     62.59 o 
  10   5   5      183.45      222.99     30.90 o 
  11   5   5     1809.07     1837.77     92.89 o 
  12   5   5       89.39       34.95     33.21 o 
  13   5   5      196.45      206.39     35.25 o 
  14   5   5     2025.46     2097.15    103.46 o 
   0   6   5    17727.85    15979.22    567.19 o 
   1   6   5      728.41      649.87     35.46 o 
   2   6   5     1878.86     1829.57     64.79 o 
   3   6   5     1197.95     1265.31     52.30 o 
   4   6   5     8645.81     8158.41    235.52 o 
   5   6   5       50.29       67.79     17.50 o 
   6   6   5    11803.71    12494.26    354.18 o 
   7   6   5      773.37      822.68     51.41 o 
   8   6   5      295.68      286.57     33.31 o 
   9   6   5     1675.15     1756.07    109.34 o 
  10   6   5    13799.44    15139.51    555.96 o 
  11   6   5      157.63      218.37     38.37 o 
  12   6   5      473.02      573.25     50.65 o 
  13   6   5     2821.05     2679.02    370.82 o 
   1   7   5     3206.72     3215.70    117.30 o 
   2   7   5    16494.45    16861.28    540.76 o 
   3   7   5      289.22      306.89     28.54 o 
   4   7   5     1733.31     1743.06     71.45 o 
   5   7   5     5347.58     5030.03    161.73 o 
   6   7   5     5753.23     5503.78    319.61 o 
   7   7   5       21.15       46.89     33.18 o 
   8   7   5     2706.22     2200.90    137.42 o 
   9   7   5     3536.90     3755.70    172.75 o 
  10   7   5       22.82       60.95     36.19 o 
  11   7   5       24.39       67.45     35.34 o 
  12   7   5     1458.07     1377.22    109.29 o 
   0   8   5      429.82      399.69     55.42 o 
   1   8   5     1974.72     2068.15    107.05 o 
   2   8   5       35.26       51.45     21.18 o 
   3   8   5     1169.32     1153.91     55.75 o 
   4   8   5      119.95      161.59     25.07 o 
   5   8   5      469.02      412.75     35.53 o 
   6   8   5      231.90      216.04     33.05 o 
   7   8   5       18.32       28.72     28.21 o 
   8   8   5        9.08      -39.48     39.48 o 
   9   8   5       29.74       -6.31     43.77 o 
  10   8   5      159.76      125.61     45.50 o 
  11   8   5       68.36      143.77     42.80 o 
   1   9   5     2792.66     2737.65    126.20 o 
   2   9   5     1387.11     1268.78     98.25 o 
   3   9   5     4189.66     4047.43    144.71 o 
   4   9   5     1605.88     1710.17     82.05 o 
   5   9   5      260.86      249.17     32.03 o 
   6   9   5      794.44      732.62     55.74 o 
   7   9   5      895.36      988.67     76.44 o 
   8   9   5     2270.25     2351.87    168.95 o 
   9   9   5        8.18       -0.69     41.69 o 
   0  10   5     9692.31     9944.10    561.62 o 
   1  10   5        1.71       14.92     20.99 o 
   2  10   5     1256.85     1261.62     65.11 o 
   3  10   5      255.89      261.09     30.84 o 
   4  10   5     3448.29     3355.70    132.86 o 
   5  10   5      424.93      395.85     45.18 o 
   6  10   5     6893.68     5873.57    367.38 o 
   7  10   5       86.56        0.00     47.34 o 
   1  11   5      565.98      497.98     36.40 o 
   2  11   5     6096.05     5374.70    317.85 o 
   3  11   5      133.40       65.11     43.17 o 
   0   0   6     4680.41     2240.72    231.44 o 
   1   0   6     5513.26     5212.56    431.31 o 
   2   0   6      283.59      405.01    118.84 o 
   3   0   6    79342.85    81738.72   4613.62 o 
   4   0   6     2553.07     2452.15    305.42 o 
   5   0   6     7162.30     8226.49   1051.98 o 
   7   0   6    40363.46    33551.43   1848.09 o 
   8   0   6      542.64      604.05     78.29 o 
   9   0   6     9623.38     8970.95    385.48 o 
  10   0   6      538.62      547.60     56.15 o 
  11   0   6     3172.55     3219.76    205.26 o 
  12   0   6     1277.43     1284.47    116.60 o 
  13   0   6     5454.03     6156.19    338.17 o 
  14   0   6       15.22       28.90     67.57 o 
  15   0   6      402.18      445.68     73.48 o 
   1   1   6    23809.39    24709.87   1632.51 o 
   2   1   6      185.49      324.77    107.83 o 
   3   1   6     1364.94      875.56    205.14 o 
   4   1   6     1788.85      620.67    184.10 o 
   6   1   6       73.69       57.86    157.80 o 
   7   1   6     3462.95     3207.97    197.83 o 
   8   1   6     1006.87      863.67     44.96 o 
   9   1   6     7996.86     7426.65    222.08 o 
  10   1   6        0.01       -3.56     20.43 o 
  11   1   6     4725.06     4747.19    192.61 o 
  12   1   6        1.63       -9.94     29.63 o 
  13   1   6      668.13      776.27     68.46 o 
  14   1   6       11.56      -16.41     40.61 o 
  15   1   6     1680.82     1837.51     88.72 o 
   0   2   6     2408.84     2924.51    284.03 o 
   1   2   6       47.33      170.34     43.77 o 
   2   2   6     1289.69     1307.63    202.51 o 
   3   2   6      176.61      290.81     75.98 o 
   4   2   6      686.54      779.67    113.09 o 
   5   2   6      834.34      631.19    215.66 o 
   6   2   6     2925.28     2595.38    206.50 o 
   7   2   6     1409.53     1388.23     62.28 o 
   8   2   6        0.40        3.89     23.61 o 
   9   2   6      810.84      873.62     55.53 o 
  10   2   6      581.09      524.67     51.93 o 
  11   2   6     1087.16      904.28     70.03 o 
  12   2   6       20.43       50.17     34.68 o 
  13   2   6      172.20      173.57     45.72 o 
  14   2   6       24.23       40.10     33.30 o 
  15   2   6      321.66      273.37     33.21 o 
   1   3   6    22764.12    24263.88   1361.13 o 
   2   3   6       44.53      178.93     35.16 o 
   3   3   6     1681.35     1500.63    100.38 o 
   4   3   6      111.10       50.11     28.11 o 
   5   3   6    18139.23    17524.49    626.91 o 
   6   3   6      123.51      112.44     18.47 o 
   7   3   6     2819.66     2796.28     98.30 o 
   8   3   6      286.68      262.65     39.08 o 
   9   3   6     4021.47     4310.03    162.97 o 
  10   3   6       59.77       47.66     25.84 o 
  11   3   6     3430.43     3127.78    186.76 o 
  12   3   6       35.95       36.98     28.55 o 
  13   3   6       78.61       75.93     36.64 o 
  14   3   6        6.31      -13.47     27.16 o 
  15   3   6      882.16      910.30     59.10 o 
   1   4   6    20818.99    23970.19   1355.59 o 
   2   4   6       28.36       10.89     32.29 o 
   3   4   6    57153.64    60955.64   3640.88 o 
   4   4   6     1163.92     1492.98     70.22 o 
   5   4   6       73.13      122.07     16.09 o 
   6   4   6      121.78      130.03     18.92 o 
   7   4   6    29164.73    29778.36    833.13 o 
   8   4   6       29.11       28.14     21.39 o 
   9   4   6     2457.67     2649.27    111.67 o 
  10   4   6       17.41       45.81     31.36 o 
  11   4   6     2303.37     2040.21    183.48 o 
  12   4   6       45.94       73.27     32.34 o 
  13   4   6     3231.82     3538.01    157.87 o 
  14   4   6       70.44       73.93     28.94 o 
   1   5   6     5896.81     5232.54    184.64 o 
   2   5   6       25.87       43.05     17.77 o 
   3   5   6        3.42       15.97     12.52 o 
   4   5   6      706.85      681.05     31.09 o 
   5   5   6     8315.12     8225.00    214.76 o 
   6   5   6       41.16       46.43     15.58 o 
   7   5   6     6589.23     7127.88    215.44 o 
   8   5   6      220.18      203.49     29.37 o 
   9   5   6     2899.99     3018.28    107.86 o 
  10   5   6      148.48      176.08     27.30 o 
  11   5   6     8973.78     9697.83    338.33 o 
  12   5   6       24.70       67.04     27.77 o 
  13   5   6       13.70       12.32     28.28 o 
  14   5   6       81.00       23.34     32.52 o 
   0   6   6      338.90      461.51     52.75 o 
   1   6   6      138.37      170.33     22.31 o 
   2   6   6       22.33       27.63     15.38 o 
   3   6   6        2.88       22.20     18.50 o 
   4   6   6        1.37       10.81     15.29 o 
   5   6   6      205.46      216.28     22.77 o 
   6   6   6      182.83      245.13     23.56 o 
   7   6   6      118.24      112.74     28.70 o 
   8   6   6      307.87      279.79     44.81 o 
   9   6   6       46.61       48.68     29.37 o 
  10   6   6      337.10      437.20     62.53 o 
  11   6   6      663.34      762.44     60.57 o 
  12   6   6       62.89      119.49     34.98 o 
  13   6   6      559.05      428.36     53.83 o 
   1   7   6     5690.44     5929.07    218.76 o 
   2   7   6      354.35      364.39     30.57 o 
   3   7   6      455.38      488.95     33.70 o 
   4   7   6       46.39       52.98     19.98 o 
   5   7   6     5509.23     5643.03    178.51 o 
   6   7   6      108.02       91.48     26.60 o 
   7   7   6      901.10      814.07     54.49 o 
   8   7   6      484.85      385.98     45.33 o 
   9   7   6      940.35     1050.51     83.76 o 
  10   7   6      851.56      871.61     74.75 o 
  11   7   6     1493.22     1713.65    107.18 o 
  12   7   6      695.33      669.86     97.31 o 
   0   8   6       90.48       51.98     34.19 o 
   1   8   6     1767.06     1714.98     94.21 o 
   2   8   6      185.10      227.01     29.17 o 
   3   8   6    12181.66    12135.54    392.91 o 
   4   8   6      345.08      332.11     29.60 o 
   5   8   6     1242.74     1254.07     58.63 o 
   6   8   6      194.36      160.67     31.32 o 
   7   8   6    10532.71    11330.93    455.57 o 
   8   8   6      662.22      583.16     79.90 o 
   9   8   6     4203.93     4667.98    291.95 o 
  10   8   6       70.70      125.19     45.50 o 
  11   8   6     1312.08     1346.61    147.28 o 
   1   9   6     4199.68     4208.95    180.11 o 
   2   9   6       77.29      106.92     24.51 o 
   3   9   6      613.68      696.00     43.92 o 
   4   9   6      354.51      297.60     32.93 o 
   5   9   6     5176.89     5292.10    226.06 o 
   6   9   6        0.79       38.08     30.55 o 
   7   9   6      887.69      892.00    133.17 o 
   8   9   6      136.29       95.87    131.50 o 
   9   9   6     2747.23     2893.12    191.30 o 
   0  10   6        0.07       54.35     54.96 o 
   1  10   6      214.78      183.70     27.03 o 
   2  10   6       28.87       32.09     23.04 o 
   3  10   6      308.25      294.92     30.56 o 
   4  10   6       12.45       25.17     26.57 o 
   5  10   6      163.54      163.86     49.35 o 
   6  10   6       80.36      111.67     44.60 o 
   7  10   6      305.20      205.14     63.12 o 
   1  11   6     1500.72     1310.00     84.05 o 
   2  11   6       43.80       21.40     43.17 o 
   1   1   7       31.48       65.71     22.61 o 
   2   1   7    14241.00    12664.80   1764.70 o 
   3   1   7     1782.91     1233.99    244.59 o 
   4   1   7     9333.88     5791.15    615.41 o 
   5   1   7      102.30       63.12    136.76 o 
   6   1   7     1624.56     1383.66    103.75 o 
   7   1   7     2241.05     2197.38    132.45 o 
   8   1   7     8464.64     7505.44    231.65 o 
   9   1   7      269.69      230.46     27.81 o 
  10   1   7     1324.71     1320.10     72.40 o 
  11   1   7       28.86       36.45     25.01 o 
  12   1   7     1877.74     1930.69    110.37 o 
  13   1   7      112.84       78.61     44.52 o 
  14   1   7     3712.94     3594.44    192.97 o 
  15   1   7       25.07       44.46     27.46 o 
   0   2   7    14109.19    17115.73   1378.09 o 
   1   2   7     3480.39     3517.51    240.39 o 
   2   2   7     2353.09     2802.41    206.00 o 
   3   2   7      604.11      374.43     62.74 o 
   4   2   7    13532.02    11708.54   1088.80 o 
   5   2   7      484.89      415.53    205.14 o 
   6   2   7    13861.23    12497.93    460.19 o 
   7   2   7      244.76      246.78     32.04 o 
   8   2   7     2109.58     1939.30     83.80 o 
   9   2   7      280.40      319.17     31.81 o 
  10   2   7    11906.32    11784.27    455.37 o 
  11   2   7      239.59      229.76     38.52 o 
  12   2   7      380.93      360.13     49.00 o 
  13   2   7      745.37      914.26     89.44 o 
  14   2   7     2302.69     2599.20    141.93 o 
  15   2   7       14.81       20.64     28.68 o 
   1   3   7      264.39      290.72     61.93 o 
   2   3   7     4091.74     4578.89    307.03 o 
   3   3   7        8.41      -10.52     37.64 o 
   4   3   7     8536.19     9227.64    571.84 o 
   5   3   7      261.70      261.03     26.19 o 
   6   3   7     1515.49     1326.03     59.39 o 
   7   3   7      401.74      395.36     31.05 o 
   8   3   7     9722.23     9624.87    312.91 o 
   9   3   7        4.27       15.64     31.76 o 
  10   3   7      287.05      223.79     33.70 o 
  11   3   7     1111.57     1154.97     87.80 o 
  12   3   7     3568.76     3428.83    248.44 o 
  13   3   7       19.58       21.04     39.54 o 
  14   3   7     2958.02     3114.63    140.42 o 
  15   3   7      744.38      727.78     53.84 o 
   0   4   7    24482.19    33368.83   2645.73 o 
   1   4   7        9.47       42.92     46.38 o 
   2   4   7       14.38       21.62     49.29 o 
   3   4   7      149.17      167.49     18.80 o 
   4   4   7     8851.88     9903.36    280.98 o 
   5   4   7       25.49       22.86     18.70 o 
   6   4   7       10.81      -21.05     21.05 o 
   7   4   7       23.48       12.28     18.75 o 
   8   4   7      141.65      158.75     28.45 o 
   9   4   7        5.60        9.15     24.94 o 
  10   4   7       39.58       46.29     30.09 o 
  11   4   7       42.53       18.94     26.34 o 
  12   4   7      179.73      228.81     32.45 o 
  13   4   7       21.33       64.50     30.24 o 
  14   4   7       25.85       60.99     27.22 o 
   1   5   7       75.61       97.52     26.49 o 
   2   5   7     4124.21     3321.86    101.87 o 
   3   5   7      145.75      156.69     19.46 o 
   4   5   7      131.54       97.30     15.99 o 
   5   5   7      136.31      112.77     18.76 o 
   6   5   7     1105.79     1130.88     50.26 o 
   7   5   7       64.46       58.10     18.77 o 
   8   5   7      850.26      901.26     55.51 o 
   9   5   7      176.53      173.94     29.20 o 
  10   5   7      378.29      439.40     38.39 o 
  11   5   7      258.16      251.63     36.78 o 
  12   5   7      650.16      660.04     49.92 o 
  13   5   7        0.39       -8.91     31.42 o 
  14   5   7     2214.75     2008.48    137.61 o 
   0   6   7     9366.27     8023.54    329.26 o 
   1   6   7     1402.88     1499.80     63.28 o 
   2   6   7     3590.55     3362.45    110.32 o 
   3   6   7      790.52      860.53     42.29 o 
   4   6   7     6671.58     6717.48    194.51 o 
   5   6   7      254.21      298.46     24.72 o 
   6   6   7    15448.17    15791.22    439.32 o 
   7   6   7      313.18      321.96     30.74 o 
   8   6   7     1870.83     1837.74    161.80 o 
   9   6   7      294.09      321.46     45.36 o 
  10   6   7     9237.63    10197.28    481.80 o 
  11   6   7      375.21      443.21     55.06 o 
  12   6   7       37.25        0.37     32.90 o 
  13   6   7      141.79       94.68     37.19 o 
   1   7   7      974.04      998.08     54.89 o 
   2   7   7     7598.04     7743.55    280.83 o 
   3   7   7      100.84       90.55     21.31 o 
   4   7   7     5269.91     5386.57    187.06 o 
   5   7   7     1061.94     1065.08     56.87 o 
   6   7   7     1209.93     1067.82     76.06 o 
   7   7   7        5.35      -16.14     24.12 o 
   8   7   7     6119.59     5889.20    498.83 o 
   9   7   7       40.60       33.36     40.10 o 
  10   7   7      458.49      418.71     52.24 o 
  11   7   7       59.63       34.96     65.27 o 
   0   8   7     2131.87     1879.26    133.74 o 
   1   8   7      100.55      101.94     26.54 o 
   2   8   7       50.17        2.16     20.96 o 
   3   8   7      533.40      574.21     39.35 o 
   4   8   7     1029.18      893.38     51.48 o 
   5   8   7     1661.01     1433.82    141.70 o 
   6   8   7      266.21      285.13     39.19 o 
   7   8   7      720.17      676.25    131.50 o 
   8   8   7      164.17      102.00     76.27 o 
   9   8   7     1131.98     1099.55    157.80 o 
  10   8   7      267.48      254.17     94.68 o 
  11   8   7      177.09       99.94     68.38 o 
   1   9   7      482.88      445.89     37.03 o 
   2   9   7     4939.58     5376.26    202.59 o 
   3   9   7      157.79      144.85     25.46 o 
   4   9   7      696.63      740.40     49.78 o 
   5   9   7      106.68       82.64     31.79 o 
   6   9   7      676.27      733.58     57.28 o 
   7   9   7        5.18      -41.26     41.26 o 
   8   9   7     1118.47     1306.75    110.84 o 
   9   9   7       30.49       36.59     73.64 o 
   0  10   7     7887.68     7819.94    368.21 o 
   1  10   7     1358.20     1217.53     58.88 o 
   2  10   7     1094.20     1089.88     66.38 o 
   3  10   7      163.12      175.80     30.42 o 
   4  10   7     5236.31     5151.39    273.53 o 
   5  10   7      338.02      363.85     58.46 o 
   6  10   7     5078.96     4809.81    767.95 o 
   0   0   8     7171.43     3687.19    362.93 o 
   1   0   8    21631.20    21860.16   1714.73 o 
   2   0   8     3839.70     1872.53    257.74 o 
   3   0   8    34903.50    35644.59   2175.46 o 
   4   0   8     2085.52     1825.19    420.79 o 
   5   0   8      183.41       -5.26    120.98 o 
   7   0   8    26098.93    23790.26   1068.54 o 
   8   0   8       72.15       56.20     28.71 o 
   9   0   8     3692.51     3096.68    153.62 o 
  10   0   8     5452.80     5368.37    253.03 o 
  11   0   8     6276.67     6058.24    282.10 o 
  12   0   8      896.48      920.01    100.86 o 
  13   0   8     4354.00     4311.48    255.81 o 
  14   0   8     1440.52     1486.18    140.75 o 
  15   0   8        2.92      -21.04     43.51 o 
   1   1   8    12574.67    13504.51   1238.71 o 
   2   1   8     6525.45     6158.65    387.64 o 
   3   1   8     7849.19     6847.77    983.60 o 
   4   1   8     1446.76     1120.36    268.26 o 
   5   1   8     3844.49     2340.66    410.27 o 
   6   1   8      175.72      135.78     42.81 o 
   7   1   8       34.08       13.10     24.02 o 
   8   1   8     1468.10     1374.80     63.72 o 
   9   1   8      176.88      177.46     25.70 o 
  10   1   8      357.34      402.70     36.81 o 
  11   1   8     5371.81     5025.47    208.24 o 
  12   1   8      178.77      124.34     49.04 o 
  13   1   8       55.47       64.35     42.82 o 
  14   1   8      438.74      474.13     63.65 o 
  15   1   8     4014.57     3935.36    183.56 o 
   0   2   8     1022.83     1772.59    205.14 o 
   1   2   8      952.05     1056.81    109.78 o 
   2   2   8       92.25      191.28     50.70 o 
   3   2   8      307.18      299.81    102.57 o 
   4   2   8       50.74      126.24    126.24 o 
   5   2   8      806.37      693.36     78.33 o 
   6   2   8      213.39      235.22     43.13 o 
   7   2   8      296.29      320.80     37.03 o 
   8   2   8      227.49      248.07     36.53 o 
   9   2   8       11.21       27.06     21.30 o 
  10   2   8        1.57        1.65     26.28 o 
  11   2   8      526.18      477.84     52.27 o 
  12   2   8      248.60      255.57     41.93 o 
  13   2   8      189.12      204.57     51.18 o 
  14   2   8      173.67      245.06     54.38 o 
  15   2   8      409.98      354.25     41.00 o 
   1   3   8    13321.88    14327.34    832.73 o 
   2   3   8    16624.61    17009.32   1293.94 o 
   3   3   8     1877.79     2086.04    179.97 o 
   4   3   8      661.08      709.27     69.38 o 
   5   3   8    18881.87    18881.59    529.37 o 
   6   3   8      532.64      497.19     45.00 o 
   7   3   8       89.26       85.16     29.97 o 
   8   3   8      245.16      308.78     46.72 o 
   9   3   8     8089.24     8588.68    299.50 o 
  10   3   8      509.69      485.79     79.19 o 
  11   3   8     1735.90     1709.72    114.30 o 
  12   3   8        4.58       21.19     30.86 o 
  13   3   8      662.92      713.14     82.63 o 
  14   3   8      545.48      570.50     49.86 o 
  15   3   8     1301.16     1278.04    103.13 o 
   0   4   8     3446.56     2382.74    284.03 o 
   1   4   8    10549.42    10238.03    626.50 o 
   2   4   8     2016.75     2086.80    108.30 o 
   3   4   8    29466.95    27467.06    713.27 o 
   4   4   8      687.00      585.74     28.11 o 
   5   4   8      368.22      351.73     23.20 o 
   6   4   8     6577.46     6968.41    200.44 o 
   7   4   8    18956.70    19784.60    597.41 o 
   8   4   8      471.93      499.21     41.04 o 
   9   4   8     9922.55    10189.77    387.92 o 
  10   4   8     3407.49     3332.47    237.97 o 
  11   4   8     3588.00     3404.85    139.39 o 
  12   4   8     1392.09     1521.56     81.34 o 
  13   4   8     8634.99     8865.72    338.27 o 
  14   4   8      836.49      807.71     58.50 o 
   1   5   8     7752.94     6793.36    177.55 o 
   2   5   8     7207.35     7371.05    215.72 o 
   3   5   8      656.31      546.35     28.33 o 
   4   5   8        8.64       15.22     15.39 o 
   5   5   8     8874.44     9353.47    271.19 o 
   6   5   8     1912.40     2184.87     84.43 o 
   7   5   8     1611.47     1843.84     76.34 o 
   8   5   8      269.58      267.32     35.52 o 
   9   5   8     2745.48     3287.02    151.04 o 
  10   5   8        6.17       23.31     23.80 o 
  11   5   8     3913.35     4356.41    167.18 o 
  12   5   8      407.74      500.37     45.59 o 
  13   5   8       65.66       74.89     35.68 o 
  14   5   8      324.45      163.06     73.64 o 
   0   6   8       90.45       82.31     52.16 o 
   1   6   8       10.07      -16.33     16.33 o 
   2   6   8      195.02      185.34     25.53 o 
   3   6   8      244.33      287.12     30.32 o 
   4   6   8      218.69      157.28     24.35 o 
   5   6   8       74.63       88.86     21.29 o 
   6   6   8      239.16      226.71     25.58 o 
   7   6   8      264.65      227.55     28.42 o 
   8   6   8      189.70      140.81     53.14 o 
   9   6   8       22.63       12.55     33.13 o 
  10   6   8       49.88       29.67     35.76 o 
  11   6   8       36.75       15.33     34.33 o 
  12   6   8        4.52        1.56     31.29 o 
  13   6   8      177.22      268.26     63.12 o 
   1   7   8     2925.11     2857.02    115.23 o 
   2   7   8     1992.81     2152.12     92.99 o 
   3   7   8      568.72      585.58     42.54 o 
   4   7   8       48.59        6.14     23.33 o 
   5   7   8     4435.11     4532.27    191.81 o 
   6   7   8        7.68       23.23     25.23 o 
   7   7   8        8.15       -0.84     44.43 o 
   8   7   8       31.67       88.37     38.17 o 
   9   7   8     2099.01     2328.04    160.43 o 
  10   7   8      463.66      437.44     52.39 o 
  11   7   8      682.25      730.98     62.41 o 
  12   7   8      440.53      452.35     73.64 o 
   0   8   8     1710.10     1710.15    126.29 o 
   1   8   8     8462.71     8478.21    342.52 o 
   2   8   8      707.91      659.60     42.96 o 
   3   8   8    11336.01    11588.23    415.38 o 
   4   8   8     1572.81     1426.32     75.92 o 
   5   8   8      423.48      394.26     37.59 o 
   6   8   8     3266.96     3404.44    193.71 o 
   7   8   8     5054.40     5709.16    349.56 o 
   8   8   8      651.88      744.91     86.87 o 
   9   8   8     2492.52     2607.38    181.79 o 
  10   8   8     2190.60     2234.12    184.10 o 
   1   9   8     2472.90     2510.54    114.51 o 
   2   9   8     4104.02     3958.23    154.91 o 
   3   9   8       92.70       81.61     26.16 o 
   4   9   8      220.21      202.25     31.81 o 
   5   9   8     4960.15     5211.98    259.06 o 
   6   9   8      498.50      469.25     69.50 o 
   7   9   8     2200.37     2447.01    172.20 o 
   8   9   8      921.13      905.81     88.34 o 
   0  10   8        2.08       37.05     54.50 o 
   1  10   8      351.29      338.92     44.25 o 
   2  10   8       64.77       84.89     26.05 o 
   3  10   8      167.08      160.54     29.81 o 
   4  10   8       27.46       55.58     30.73 o 
   5  10   8       30.48      -41.84     41.84 o 
   6  10   8      276.45      189.36     63.12 o 
   1   1   9    24193.85    25286.49   1423.97 o 
   2   1   9     4138.90     4164.83    279.21 o 
   3   1   9     3033.69     2390.36    170.41 o 
   4   1   9      965.24      746.91    226.18 o 
   5   1   9    16422.93    16000.37    746.43 o 
   6   1   9       58.71       14.87     17.78 o 
   7   1   9     1113.18     1093.58     63.21 o 
   8   1   9     2284.86     1987.06    107.30 o 
   9   1   9     2717.89     2672.63    101.82 o 
  10   1   9      243.72      224.49     30.74 o 
  11   1   9     1385.44     1496.18     88.23 o 
  12   1   9      976.02      997.59     74.77 o 
  13   1   9        1.87      -37.91     37.91 o 
  14   1   9      323.46      309.79    107.67 o 
  15   1   9      296.22      212.70     42.09 o 
   0   2   9    31936.38    37929.16   2977.11 o 
   1   2   9      272.70      108.32     45.34 o 
   2   2   9     1890.79     2162.96    176.10 o 
   3   2   9     6258.35     5481.61    573.33 o 
   4   2   9    11061.62    12187.20   1141.40 o 
   5   2   9     2913.29     2938.83    104.91 o 
   6   2   9     4767.45     4531.80    166.16 o 
   7   2   9     6297.80     6197.16    221.01 o 
   8   2   9      121.33      121.57     41.25 o 
   9   2   9     7330.38     7299.79    260.00 o 
  10   2   9     2785.52     2813.49    128.71 o 
  11   2   9      827.39      911.13     71.63 o 
  12   2   9     3065.24     3045.65    149.93 o 
  13   2   9     4939.65     5029.93    251.46 o 
  14   2   9      779.17      861.27     97.80 o 
  15   2   9       61.36       59.13     28.85 o 
   1   3   9    18184.95    20486.28   1171.30 o 
   2   3   9     4351.31     4981.33    344.52 o 
   3   3   9     5296.76     5546.78    243.61 o 
   4   3   9     7033.58     7662.05    210.98 o 
   5   3   9    16116.68    16757.02    507.89 o 
   6   3   9      270.43      214.13     33.65 o 
   7   3   9        5.73        1.44     22.61 o 
   8   3   9     8631.67     9266.44    320.42 o 
   9   3   9     7270.62     7578.43    268.24 o 
  10   3   9      422.48      436.41     64.30 o 
  11   3   9      737.21      530.29     88.99 o 
  12   3   9     2647.21     2807.66    152.22 o 
  13   3   9     1080.10     1120.52     74.15 o 
  14   3   9      705.30      674.32     53.86 o 
   0   4   9     1582.46     1446.47    142.02 o 
   1   4   9      371.14      402.99     39.13 o 
   2   4   9      303.87      331.25     24.68 o 
   3   4   9      627.16      689.24     33.83 o 
   4   4   9     1019.92     1209.68     53.51 o 
   5   4   9       25.54       55.31     20.03 o 
   6   4   9      254.82      296.96     28.12 o 
   7   4   9      350.25      363.05     36.09 o 
   8   4   9      393.01      442.11     40.40 o 
   9   4   9       72.84      129.30     28.69 o 
  10   4   9       30.21       43.43     26.02 o 
  11   4   9       98.81       53.24     34.60 o 
  12   4   9       46.76       86.51     30.65 o 
  13   4   9      230.28      199.69     36.05 o 
  14   4   9      137.74      187.73     32.91 o 
   1   5   9     8340.77     7481.33    203.63 o 
   2   5   9     6331.42     6400.08    178.81 o 
   3   5   9     3125.20     3193.51     97.89 o 
   4   5   9      405.48      452.21     31.53 o 
   5   5   9     5479.35     5988.73    203.25 o 
   6   5   9       74.28       67.42     21.07 o 
   7   5   9        6.37        9.26     21.42 o 
   8   5   9     1086.55     1114.29     67.54 o 
   9   5   9      828.74      931.80     61.52 o 
  10   5   9     2631.18     2980.95    121.56 o 
  11   5   9      426.61      509.70     42.77 o 
  12   5   9      673.92      685.09     51.14 o 
  13   5   9        1.59        1.80     30.29 o 
   0   6   9    11298.44    10631.50    433.98 o 
   1   6   9      271.16      184.42     31.02 o 
   2   6   9      855.26      795.43     41.85 o 
   3   6   9     2792.14     2685.53     92.66 o 
   4   6   9     6177.00     6881.78    232.23 o 
   5   6   9     1682.71     1814.29     78.99 o 
   6   6   9     3306.34     3447.07    127.73 o 
   7   6   9     1588.96     1556.70     81.76 o 
   8   6   9      413.63      404.68     44.48 o 
   9   6   9     3535.14     3912.50    204.37 o 
  10   6   9     1729.20     2098.58    130.51 o 
  11   6   9       11.08      -32.04     32.04 o 
  12   6   9      778.63      917.33     69.71 o 
   1   7   9     3969.34     3828.10    147.60 o 
   2   7   9     5661.90     5638.06    211.02 o 
   3   7   9      785.24      816.77     52.36 o 
   4   7   9      523.69      570.12     50.16 o 
   5   7   9     2901.26     3114.30    128.74 o 
   6   7   9     1249.58     1279.30     70.33 o 
   7   7   9      336.78      366.08     63.01 o 
   8   7   9     2457.37     2891.59    160.89 o 
   9   7   9      302.45      375.70     50.91 o 
  10   7   9        8.85      -14.85     32.04 o 
  11   7   9     1293.88     1246.98    129.03 o 
   0   8   9     1367.43     1117.54     92.76 o 
   1   8   9       31.08       60.96     23.83 o 
   2   8   9        9.77       11.72     33.78 o 
   3   8   9       19.29       -8.18     23.21 o 
   4   8   9     1083.62     1142.07     63.78 o 
   5   8   9       12.42       29.24     28.80 o 
   6   8   9       92.68      158.36     42.52 o 
   7   8   9        1.21      -38.92     55.23 o 
   8   8   9      206.18      253.28     55.43 o 
   9   8   9      262.03      221.02     89.42 o 
  10   8   9      157.18      135.27     76.27 o 
   1   9   9     1454.10     1441.16     81.58 o 
   2   9   9     1999.86     2153.80    107.29 o 
   3   9   9        7.44        3.08     29.15 o 
   4   9   9       45.76       -3.63     28.09 o 
   5   9   9     2450.48     2417.60    122.99 o 
   6   9   9      188.28      161.24     49.37 o 
   7   9   9      612.06      592.24     71.91 o 
   8   9   9      287.92      340.85     55.43 o 
   0  10   9     4297.63     4386.17    278.77 o 
   1  10   9      401.50      475.91     37.06 o 
   2  10   9      839.57      798.75     47.49 o 
   3  10   9     1730.72     1691.23     90.41 o 
   4  10   9     2971.52     2954.83    156.10 o 
   5  10   9       34.96       -0.40    152.54 o 
   0   0  10      590.82     1146.66    189.36 o 
   1   0  10     2795.94     3182.24    299.81 o 
   2   0  10     4479.74     2482.67    320.85 o 
   4   0  10     1201.88     1041.46    236.70 o 
   5   0  10     1676.80      815.29    231.44 o 
   6   0  10    22790.97    22129.84    860.95 o 
   7   0  10    21440.89    22002.92    998.42 o 
   8   0  10     1237.78     1490.14    157.45 o 
   9   0  10     2392.36     2534.34    168.54 o 
  10   0  10    13657.71    14248.55    598.81 o 
  11   0  10     4807.58     5303.95    256.83 o 
  12   0  10     2728.27     2906.50    159.40 o 
  13   0  10      456.69      597.39     85.96 o 
  14   0  10     1656.39     1851.49    305.07 o 
  15   0  10       95.24       47.34    110.46 o 
   1   1  10    11633.80    14182.95   1194.00 o 
   2   1  10    18027.99    17607.07   1016.63 o 
   3   1  10     2282.91     2209.16    368.19 o 
   4   1  10      318.48      188.95     66.91 o 
   5   1  10     7044.07     7367.67    231.69 o 
   6   1  10     7164.45     6917.24    265.07 o 
   7   1  10     1202.13     1267.75     55.54 o 
   8   1  10      588.25      531.86     63.26 o 
   9   1  10     1205.51     1234.38     65.06 o 
  10   1  10       34.19       46.07     28.27 o 
  11   1  10     3804.67     3948.40    165.54 o 
  12   1  10      162.42      245.40     42.39 o 
  13   1  10       12.42       12.11     42.19 o 
  14   1  10     1163.83     1278.19    112.29 o 
  15   1  10     2389.18     2182.84    168.34 o 
   0   2  10       23.90      110.46     68.38 o 
   1   2  10     1310.67     1626.38    147.86 o 
   2   2  10       22.63       28.05     42.34 o 
   3   2  10      203.45      247.22    131.50 o 
   4   2  10       32.02       47.90     16.76 o 
   5   2  10      418.58      444.76     46.19 o 
   6   2  10       38.85       31.16     21.09 o 
   7   2  10     1837.87     1895.97     83.94 o 
   8   2  10       17.69      -14.25     20.11 o 
   9   2  10       40.42       37.61     23.18 o 
  10   2  10       12.45       -6.56     25.39 o 
  11   2  10      793.14      884.95     73.23 o 
  12   2  10       28.81       39.15     32.38 o 
  13   2  10      235.15      277.07     45.30 o 
  14   2  10       12.84       49.44     47.34 o 
  15   2  10        0.32      -49.97     49.97 o 
   1   3  10     2908.43     3176.43    185.40 o 
   2   3  10     4546.01     3997.30    151.33 o 
   3   3  10      479.14      529.78     32.35 o 
   4   3  10     1120.45     1091.21     49.91 o 
   5   3  10     4478.75     5098.02    169.92 o 
   6   3  10     5673.56     5968.29    215.91 o 
   7   3  10      159.92      149.90     25.39 o 
   8   3  10     2410.14     2606.37    110.56 o 
   9   3  10     1317.06     1451.84     78.61 o 
  10   3  10     1235.88     1141.37     95.71 o 
  11   3  10      581.05      627.55     61.33 o 
  12   3  10     1282.87     1330.22     96.66 o 
  13   3  10       12.76       63.92     29.61 o 
  14   3  10      122.59      215.85     35.60 o 
   0   4  10     3147.18     2590.60    236.15 o 
   1   4  10     4527.08     4545.17    164.48 o 
   2   4  10     1462.29     1475.58     55.02 o 
   3   4  10     3644.69     3962.18    116.82 o 
   4   4  10     2833.27     2613.20     86.98 o 
   5   4  10      759.18      816.46     61.00 o 
   6   4  10     9276.22     9766.16    310.53 o 
   7   4  10     1766.75     1840.70     80.59 o 
   8   4  10      927.18     1006.40     62.40 o 
   9   4  10      193.54      259.93     29.34 o 
  10   4  10     9008.80     9704.16    372.50 o 
  11   4  10      441.90      476.33     45.42 o 
  12   4  10       26.96       11.34     27.92 o 
  13   4  10      614.41      611.27     53.24 o 
  14   4  10     1687.22     1796.92    123.51 o 
   1   5  10     2873.02     2742.31     92.35 o 
   2   5  10     9956.15     9642.45    262.40 o 
   3   5  10      629.12      606.33     33.77 o 
   4   5  10     4874.62     4993.34    153.58 o 
   5   5  10     1484.25     1619.33     67.98 o 
   6   5  10     2801.21     3155.90    129.81 o 
   7   5  10      358.40      434.84     38.43 o 
   8   5  10     5137.88     5347.03    216.85 o 
   9   5  10       74.82       99.25     29.03 o 
  10   5  10        2.21        5.11     26.10 o 
  11   5  10     1612.19     1657.80     89.15 o 
  12   5  10     1299.10     1346.94     91.86 o 
  13   5  10      107.82      106.83     35.68 o 
   0   6  10      792.13      760.41     58.20 o 
   1   6  10      517.20      527.52     34.95 o 
   2   6  10      443.77      437.84     32.69 o 
   3   6  10       12.97       45.16     26.27 o 
   4   6  10       94.80       80.70     22.26 o 
   5   6  10      657.54      735.92     46.39 o 
   6   6  10     1334.87     1444.25     84.29 o 
   7   6  10        5.51      -22.37     22.37 o 
   8   6  10      213.16      185.34     35.37 o 
   9   6  10      239.28      234.37     37.79 o 
  10   6  10      438.69      360.03     49.18 o 
  11   6  10       63.75       39.60     32.04 o 
  12   6  10      172.97      136.32     35.42 o 
   1   7  10     1579.85     1613.45     78.77 o 
   2   7  10     1516.18     1645.18     87.72 o 
   3   7  10      154.39      173.53     32.15 o 
   4   7  10     1218.02     1372.06     83.03 o 
   5   7  10     5082.09     5468.31    208.34 o 
   6   7  10      983.71     1127.48     64.53 o 
   7   7  10     1441.91     1430.15     83.85 o 
   8   7  10     1413.82     1532.75    102.66 o 
   9   7  10     2335.01     2634.59    147.53 o 
  10   7  10       31.24        9.91     33.33 o 
  11   7  10     1060.68     1201.28    205.14 o 
   0   8  10     5874.81     5460.09    324.75 o 
   1   8  10     2756.58     2992.01    137.33 o 
   2   8  10     1122.70     1113.63     63.15 o 
   3   8  10     3156.78     3407.70    155.61 o 
   4   8  10     2154.09     2383.76    118.58 o 
   5   8  10       37.82       45.35     30.42 o 
   6   8  10     5959.03     6252.98    318.87 o 
   7   8  10     1146.41     1258.01    112.30 o 
   8   8  10       54.92       45.24     43.77 o 
   9   8  10     1069.34     1106.79     98.09 o 
  10   8  10     5115.89     4836.38    288.08 o 
   1   9  10       48.32       81.88     33.44 o 
   2   9  10     8240.03     7681.00    310.90 o 
   3   9  10      185.45      137.75     32.92 o 
   4   9  10     3029.54     3107.33    142.88 o 
   5   9  10      623.44      811.55     70.29 o 
   6   9  10     3558.79     3326.00    214.86 o 
   7   9  10      399.26      551.32     65.72 o 
   8   9  10     3048.89     2177.60    226.18 o 
   0  10  10     2047.29     2184.52    478.65 o 
   1  10  10       62.35      105.17     29.08 o 
   2  10  10       69.38       82.03     34.54 o 
   3  10  10        0.33       35.12     27.42 o 
   4  10  10      651.21      608.82    178.84 o 
   5  10  10       76.80      131.50     94.68 o 
   1   1  11    11497.43    12327.28    733.37 o 
   2   1  11     3916.95     4539.30    504.95 o 
   3   1  11     3503.22     3645.63    273.52 o 
   4   1  11     2682.27     2479.35     87.90 o 
   5   1  11    11487.51    11683.91    412.11 o 
   6   1  11       61.81      181.34     30.28 o 
   7   1  11       18.04       -4.62     17.90 o 
   8   1  11     2301.37     2325.45    103.86 o 
   9   1  11     4873.89     5220.94    218.63 o 
  10   1  11        5.44       26.57     26.65 o 
  11   1  11     1229.30     1259.34     76.79 o 
  12   1  11      384.56      446.91     55.52 o 
  13   1  11      255.84      282.27     58.51 o 
  14   1  11      138.37      113.93     72.73 o 
   0   2  11     4997.13     5885.83    541.77 o 
   1   2  11     5944.34     5790.58    379.59 o 
   2   2  11      250.54      336.41     42.52 o 
   3   2  11    28952.64    29875.99   1042.66 o 
   4   2  11     1385.57     1300.21     60.51 o 
   5   2  11     1541.44     1539.85     68.77 o 
   6   2  11       18.82       71.09     20.20 o 
   7   2  11    16488.66    16739.68    555.93 o 
   8   2  11        1.50        3.69     29.85 o 
   9   2  11     8972.34     9396.46    329.21 o 
  10   2  11      310.06      244.11     38.15 o 
  11   2  11     1974.85     2073.28    102.25 o 
  12   2  11      897.86      948.68    105.02 o 
  13   2  11     8050.10     8340.01    365.10 o 
  14   2  11       81.08       33.13     46.06 o 
   1   3  11     9153.01     8829.36    277.30 o 
   2   3  11        2.79       33.75     17.65 o 
   3   3  11      622.35      688.54     41.93 o 
   4   3  11     1410.61     1347.02     64.66 o 
   5   3  11    11006.47    11453.14    382.51 o 
   6   3  11     1560.63     1453.52     93.57 o 
   7   3  11     1765.44     1815.75     85.49 o 
   8   3  11     1390.44     1444.92     78.35 o 
   9   3  11     2437.23     2389.99    233.33 o 
  10   3  11     1769.14     1646.62    150.64 o 
  11   3  11     3741.84     3871.66    201.18 o 
  12   3  11      488.58      575.67     60.95 o 
  13   3  11       80.97       80.04     30.80 o 
  14   3  11      322.57      290.58     37.05 o 
   0   4  11      395.14      505.58     45.63 o 
   1   4  11      469.81      502.77     31.09 o 
   2   4  11       23.75       38.80     16.30 o 
   3   4  11        3.85       11.43     15.99 o 
   4   4  11        0.01       12.61     16.81 o 
   5   4  11      297.41      270.81     26.59 o 
   6   4  11       89.14      110.80     26.05 o 
   7   4  11        7.05        0.37     22.07 o 
   8   4  11      216.05      213.89     29.03 o 
   9   4  11        4.18       18.58     21.89 o 
  10   4  11      118.67      125.41     30.85 o 
  11   4  11       15.42       26.12     25.86 o 
  12   4  11        0.08       10.12     28.35 o 
  13   4  11      112.82       65.61     30.56 o 
  14   4  11       52.43       36.82     57.86 o 
   1   5  11     5148.44     5193.87    176.71 o 
   2   5  11       32.63       40.12     17.17 o 
   3   5  11      342.08      347.77     27.20 o 
   4   5  11      540.44      566.90     36.00 o 
   5   5  11     4457.73     4991.86    160.94 o 
   6   5  11      847.82      813.38     54.51 o 
   7   5  11     2070.80     2096.10     98.01 o 
   8   5  11     1631.49     1689.63     93.70 o 
   9   5  11     1275.11     1280.30     74.88 o 
  10   5  11      975.45      943.35     63.73 o 
  11   5  11     3330.39     3755.29    156.74 o 
  12   5  11     1033.31     1053.65     73.63 o 
  13   5  11       17.96       18.41     81.53 o 
   0   6  11     2643.75     2356.78    127.32 o 
   1   6  11     3211.73     3165.93    128.49 o 
   2   6  11      280.99      252.20     27.88 o 
   3   6  11    17077.61    18310.39    587.63 o 
   4   6  11     1336.30     1397.40     67.17 o 
   5   6  11      377.75      524.00     38.49 o 
   6   6  11     1240.59     1316.26     73.62 o 
   7   6  11    14525.96    14518.61    744.40 o 
   8   6  11        0.22       -9.73     23.38 o 
   9   6  11     2439.69     2559.82    127.53 o 
  10   6  11      720.91      721.91     65.75 o 
  11   6  11     2127.96     2458.87    137.65 o 
  12   6  11      764.18      733.48     94.68 o 
   1   7  11     5893.68     5429.83    357.58 o 
   2   7  11      955.27      955.46     63.60 o 
   3   7  11      805.09      790.13     57.95 o 
   4   7  11     2323.76     2352.03    104.23 o 
   5   7  11     7175.45     7701.79    284.56 o 
   6   7  11      267.58      281.55     37.95 o 
   7   7  11      709.68      729.55     56.50 o 
   8   7  11     2100.86     2425.44    138.40 o 
   9   7  11     3320.21     3507.83    182.96 o 
  10   7  11        6.82       17.86     30.73 o 
  11   7  11     1688.43     1672.65    184.10 o 
   0   8  11      301.24      252.69     50.07 o 
   1   8  11        4.07      -30.59     34.92 o 
   2   8  11       20.36      -28.45     28.45 o 
   3   8  11       74.62       94.61     51.63 o 
   4   8  11       82.24       98.27     32.25 o 
   5   8  11      230.18      247.29     36.83 o 
   6   8  11      117.66       72.77     56.00 o 
   7   8  11       19.90      -30.68     99.94 o 
   8   8  11        2.54       51.91     39.82 o 
   9   8  11      513.25      501.32     64.37 o 
   1   9  11     1265.72     1447.12     82.55 o 
   2   9  11      272.15      284.54     41.00 o 
   3   9  11      579.61      618.59     47.60 o 
   4   9  11      138.35      142.88     29.90 o 
   5   9  11      662.91      722.69     57.63 o 
   6   9  11       42.60       -9.43     36.21 o 
   7   9  11       80.24       57.86     43.77 o 
   0  10  11     1120.67     1057.24    136.76 o 
   1  10  11     1157.02     1125.26    112.90 o 
   2  10  11       12.20      -18.20     30.47 o 
   3  10  11     5609.45     5637.05    332.74 o 
   4  10  11      707.07      552.29     99.94 o 
   0   0  12     5602.97     3576.73    378.71 o 
   1   0  12      878.50      646.97    173.58 o 
   2   0  12     3489.84     2193.38    357.67 o 
   3   0  12      136.03      123.67     34.11 o 
   4   0  12     3898.08     1693.69    352.41 o 
   5   0  12      124.41      131.78     31.41 o 
   6   0  12    13198.45    12972.49    586.09 o 
   7   0  12      409.55      441.19    133.01 o 
   8   0  12       39.53       29.89     52.46 o 
   9   0  12       14.38        9.02     33.18 o 
  10   0  12     7796.11     7764.65    448.17 o 
  11   0  12        3.08       25.13     36.63 o 
  12   0  12     1001.53     1038.07     90.38 o 
  13   0  12        0.61       36.82    131.50 o 
  14   0  12     1630.76     1777.85    289.29 o 
   1   1  12     2489.01     3437.74    253.73 o 
   2   1  12    32966.40    31811.81   1440.62 o 
   3   1  12     2260.49     2433.83     93.62 o 
   4   1  12     1965.36     1906.63     72.35 o 
   5   1  12       16.17       36.12     17.76 o 
   6   1  12     3783.96     3731.08    163.71 o 
   7   1  12       59.65       78.28     29.57 o 
   8   1  12     3476.55     3385.84    151.21 o 
   9   1  12       80.32      111.99     34.04 o 
  10   1  12      391.08      450.58     46.85 o 
  11   1  12        3.60       17.19     32.19 o 
  12   1  12     1394.50     1523.67     90.27 o 
  13   1  12       34.88       -2.01     35.52 o 
  14   1  12     1014.91     1018.70    105.79 o 
   0   2  12     1610.45     1743.52    144.65 o 
   1   2  12       86.02      121.27     37.90 o 
   2   2  12      943.99     1178.67     62.48 o 
   3   2  12        5.24        1.43     16.40 o 
   4   2  12      358.58      402.42     46.48 o 
   5   2  12      763.45      784.30     48.13 o 
   6   2  12     2484.22     2617.31    115.62 o 
   7   2  12      156.00      156.73     40.25 o 
   8   2  12        0.63        9.90     30.19 o 
   9   2  12      422.49      472.40     64.69 o 
  10   2  12     1045.30     1051.39     75.84 o 
  11   2  12      397.37      471.36     48.32 o 
  12   2  12        7.67       -2.82     33.18 o 
  13   2  12       22.20       19.05     35.85 o 
  14   2  12      110.80       72.66     35.41 o 
   1   3  12        0.68       37.50     15.67 o 
   2   3  12     9338.17     9075.08    260.01 o 
   3   3  12      672.53      768.49     74.51 o 
   4   3  12     8054.48     8508.31    289.00 o 
   5   3  12      619.55      743.62     85.17 o 
   6   3  12     1213.75     1204.81     67.34 o 
   7   3  12      260.39      280.15     73.50 o 
   8   3  12     8179.48     8231.99    314.95 o 
   9   3  12     1452.96     1351.47    173.29 o 
  10   3  12      315.06      303.77     35.83 o 
  11   3  12      165.55      192.26     46.31 o 
  12   3  12     2551.54     2730.29    164.03 o 
  13   3  12     1142.42     1115.65     73.28 o 
  14   3  12      380.91      313.69     51.28 o 
   0   4  12    26166.38    25352.59    987.09 o 
   1   4  12      182.91      176.90     32.89 o 
   2   4  12     1499.46     1506.23     69.36 o 
   3   4  12      143.65      163.40     22.92 o 
   4   4  12    10625.85    11061.10    316.31 o 
   5   4  12      191.90      223.56     25.32 o 
   6   4  12     6351.13     6462.18    227.86 o 
   7   4  12       97.25       94.33     28.28 o 
   8   4  12        4.89       12.04     31.20 o 
   9   4  12       20.29        5.54     22.66 o 
  10   4  12     3771.40     3849.14    172.34 o 
  11   4  12      176.49      144.77     31.84 o 
  12   4  12     2277.87     2381.37    123.56 o 
  13   4  12       26.44       -5.52     27.28 o 
   1   5  12       94.42       99.78     32.81 o 
   2   5  12     8825.89     8526.22    264.67 o 
   3   5  12       45.85        7.96     18.92 o 
   4   5  12     1824.66     2123.63     80.20 o 
   5   5  12        8.19       59.24     28.43 o 
   6   5  12     1195.82     1281.20     78.08 o 
   7   5  12       28.17       51.24     24.23 o 
   8   5  12     4376.57     4784.65    185.26 o 
   9   5  12      661.41      781.90     50.45 o 
  10   5  12      576.16      615.23     50.59 o 
  11   5  12        0.52       11.91     26.01 o 
  12   5  12     3333.71     3183.84    150.91 o 
   0   6  12       92.72       71.99     36.91 o 
   1   6  12      370.53      359.34     35.23 o 
   2   6  12      153.65      135.25     33.16 o 
   3   6  12      324.59      374.18     33.69 o 
   4   6  12       91.93       97.48     24.17 o 
   5   6  12        0.84       17.65     21.60 o 
   6   6  12      668.03      527.00     43.15 o 
   7   6  12        4.20       22.13     24.28 o 
   8   6  12      746.09      694.66     49.57 o 
   9   6  12       91.89      101.14     31.99 o 
  10   6  12      415.20      428.56    105.97 o 
  11   6  12       16.70       48.13     30.73 o 
  12   6  12      108.09       63.12     52.60 o 
   1   7  12      117.73      131.40     33.88 o 
   2   7  12     1417.52     1320.94    167.53 o 
   3   7  12       39.53      -13.86     39.26 o 
   4   7  12     4104.85     4447.57    173.92 o 
   5   7  12      203.98      230.71     37.95 o 
   6   7  12      533.99      593.72     52.08 o 
   7   7  12       50.83       69.25     29.89 o 
   8   7  12     4254.57     4461.75    268.00 o 
   9   7  12      142.31      159.11     46.80 o 
  10   7  12        0.96       50.71     30.73 o 
   0   8  12    14700.35    12338.43   1162.44 o 
   1   8  12      131.36       63.12     38.27 o 
   2   8  12      178.04      181.33     39.20 o 
   3   8  12        3.71       51.28     27.93 o 
   4   8  12     6450.49     6531.40    272.72 o 
   5   8  12       45.69       48.82     38.78 o 
   6   8  12     1529.34     1545.02     90.42 o 
   7   8  12       26.54       -3.40     32.87 o 
   8   8  12       38.80       48.65     40.59 o 
   9   8  12        0.66       -2.89     36.64 o 
   1   9  12       87.23       95.74     50.58 o 
   2   9  12     6370.36     6078.78    293.17 o 
   3   9  12      132.70      105.20     37.56 o 
   4   9  12     3199.06     3231.76    255.72 o 
   5   9  12        1.01       44.50     31.80 o 
   6   9  12     2698.68     2458.17    191.74 o 
   0  10  12      136.31      110.46     57.86 o 
   1  10  12      152.78       90.10     55.23 o 
   2  10  12      181.70      201.53     71.01 o 
   3  10  12       97.99       89.42     68.38 o 
   1   1  13    10800.34    11637.61    548.12 o 
   2   1  13        6.15       -4.47     16.58 o 
   3   1  13     1197.20     1456.45     64.28 o 
   4   1  13       65.72       77.80     16.34 o 
   5   1  13    13662.13    14379.75    470.01 o 
   6   1  13        8.52       18.92     24.43 o 
   7   1  13      505.37      419.12     97.48 o 
   8   1  13       20.51        9.82     38.13 o 
   9   1  13     3666.09     4039.33    286.22 o 
  10   1  13        2.91       21.56     29.93 o 
  11   1  13     2447.75     2393.58    123.03 o 
  12   1  13       26.69       33.95     30.12 o 
  13   1  13       13.30       -0.21     35.79 o 
  14   1  13       35.78       31.08     92.05 o 
   0   2  13        6.86       32.35     78.29 o 
   1   2  13    14771.33    15967.74    566.90 o 
   2   2  13      338.34      373.91     27.16 o 
   3   2  13    16528.67    17582.49    570.47 o 
   4   2  13      101.70       83.34     26.33 o 
   5   2  13      139.38      142.05     23.08 o 
   6   2  13     1035.69     1168.68     68.07 o 
   7   2  13     8818.42     9468.18    382.65 o 
   8   2  13      326.38      336.42     71.78 o 
   9   2  13     7813.39     8121.07    312.53 o 
  10   2  13      669.01      629.67     56.06 o 
  11   2  13     2608.32     2423.16    124.17 o 
  12   2  13        2.74       27.98     33.14 o 
  13   2  13     8275.22     8061.38    352.16 o 
  14   2  13      175.24      157.80     51.75 o 
   1   3  13     4572.95     4635.04    140.61 o 
   2   3  13      608.15      578.96     33.95 o 
   3   3  13      104.25      100.17     28.12 o 
   4   3  13      159.02      197.01     26.32 o 
   5   3  13     9178.13     9710.90    329.95 o 
   6   3  13      549.37      546.67     56.06 o 
   7   3  13      673.08      644.27     49.94 o 
   8   3  13       40.99       47.28     34.89 o 
   9   3  13     2649.29     2377.35    325.79 o 
  10   3  13      268.27      257.36     34.03 o 
  11   3  13     2637.64     2606.58    129.02 o 
  12   3  13       66.00       43.55     29.22 o 
  13   3  13       66.40      102.01     29.37 o 
   0   4  13      111.43      217.32     36.14 o 
   1   4  13      602.66      693.75     54.57 o 
   2   4  13       36.31        2.02     18.41 o 
   3   4  13     1429.52     1458.67     61.44 o 
   4   4  13      108.30       78.15     21.57 o 
   5   4  13      157.10      194.35     26.44 o 
   6   4  13      214.04      186.73     31.14 o 
   7   4  13     1080.03     1196.54     65.65 o 
   8   4  13      889.83      934.47     70.96 o 
   9   4  13      704.72      603.32     44.37 o 
  10   4  13       67.22      107.98     26.35 o 
  11   4  13      888.01      937.86     60.20 o 
  12   4  13      500.25      527.13     47.53 o 
  13   4  13       79.94      118.98     33.99 o 
   1   5  13      202.11      209.79     26.88 o 
   2   5  13        0.62      -15.94     22.64 o 
   3   5  13        1.43        2.68     19.98 o 
   4   5  13      741.68      813.61     63.90 o 
   5   5  13      281.40      331.57     33.79 o 
   6   5  13      318.29      310.66     35.73 o 
   7   5  13      802.84      899.17     57.55 o 
   8   5  13      132.79       91.48     32.82 o 
   9   5  13      243.05      291.78     32.94 o 
  10   5  13     1025.43     1060.27     67.01 o 
  11   5  13     2147.07     2405.01    109.97 o 
  12   5  13       74.83       63.41     39.74 o 
   0   6  13       64.35      172.85     39.98 o 
   1   6  13    10412.97    10612.59    381.51 o 
   2   6  13      281.01      287.94     29.84 o 
   3   6  13    12554.04    13279.65    431.56 o 
   4   6  13      208.19      225.25     29.17 o 
   5   6  13      982.66     1216.60     70.33 o 
   6   6  13      786.51      747.15     52.41 o 
   7   6  13     4255.57     4531.06    175.87 o 
   8   6  13      175.22      161.71     28.97 o 
   9   6  13     1631.17     1729.82     83.73 o 
  10   6  13      183.66      150.34     36.19 o 
  11   6  13      297.04      286.92     52.75 o 
   1   7  13     4293.47     3819.76    291.09 o 
   2   7  13       53.74      102.91     29.85 o 
   3   7  13      206.51      185.70     34.66 o 
   4   7  13      394.93      408.06     37.53 o 
   5   7  13     5121.04     5589.56    237.24 o 
   6   7  13      109.68       80.28     29.33 o 
   7   7  13      795.71      857.34     61.17 o 
   8   7  13      793.39      683.77     51.67 o 
   9   7  13      846.87      884.11     66.37 o 
  10   7  13      144.74      136.53     42.08 o 
   0   8  13      505.20      541.77    115.72 o 
   1   8  13        3.53       80.71     53.07 o 
   2   8  13        0.13      107.02     34.63 o 
   3   8  13      107.52      105.68     37.06 o 
   4   8  13      314.01      304.35    123.81 o 
   5   8  13       17.48       21.49     34.92 o 
   6   8  13       15.01       -6.28     54.66 o 
   7   8  13      456.31      400.91     46.67 o 
   8   8  13       26.52      -25.10     49.97 o 
   1   9  13     2010.60     2045.93    150.60 o 
   2   9  13       22.44        4.35     39.82 o 
   3   9  13      243.53      369.31     59.28 o 
   4   9  13      211.17      187.92     62.33 o 
   5   9  13     1948.18     1829.19    112.66 o 
   6   9  13       65.82      -21.04     73.64 o 
   0  10  13       56.76      110.46     57.86 o 
   1  10  13     1500.12     1772.81    244.59 o 
   2  10  13      157.58      189.36     89.42 o 
   0   0  14     5937.80     4155.32    347.15 o 
   1   0  14      132.41      123.93     25.60 o 
   2   0  14     2853.02     2678.31    145.47 o 
   3   0  14     2422.72     2184.73    149.56 o 
   4   0  14     5701.31     4672.62    313.55 o 
   5   0  14       30.90       38.75     23.23 o 
   6   0  14     8228.61     8195.08    425.28 o 
   7   0  14     2788.98     2875.51    152.83 o 
   8   0  14      871.77      941.93    281.52 o 
   9   0  14       79.60      164.62     41.28 o 
  10   0  14     3621.54     3556.56    294.86 o 
  11   0  14      287.81      414.41     68.45 o 
  12   0  14      989.43      887.79    126.24 o 
  13   0  14       61.70       66.43    102.57 o 
  14   0  14      326.51      462.87    152.54 o 
   1   1  14     2513.67     2495.20     87.65 o 
   2   1  14     1528.71     1298.21     56.57 o 
   3   1  14      363.16      381.05     28.22 o 
   4   1  14       49.11       26.05     15.87 o 
   5   1  14      677.26      621.36     90.27 o 
   6   1  14        6.60      -18.45     18.45 o 
   7   1  14      890.94      995.85    115.36 o 
   8   1  14     1209.15     1182.52    164.52 o 
   9   1  14        3.66       25.09     28.41 o 
  10   1  14      547.27      541.55     51.14 o 
  11   1  14     1353.19     1506.44     91.34 o 
  12   1  14     1030.19     1161.27     74.91 o 
  13   1  14       98.12       45.87     38.03 o 
  14   1  14      780.95      610.15    163.06 o 
   0   2  14      776.53      815.28     70.67 o 
   1   2  14      303.42      300.61     26.59 o 
   2   2  14        1.31       -7.75     18.49 o 
   3   2  14      216.73      255.75     30.02 o 
   4   2  14       96.94       97.30     21.13 o 
   5   2  14      232.63      259.63     28.39 o 
   6   2  14        3.06      -10.23     20.43 o 
   7   2  14        3.55       27.68     30.39 o 
   8   2  14      370.66      359.27     61.01 o 
   9   2  14       90.02      164.43     33.90 o 
  10   2  14       85.62       93.42     28.45 o 
  11   2  14      167.76      183.43     35.10 o 
  12   2  14      782.68      836.03     63.15 o 
  13   2  14        1.80      -13.74     38.72 o 
   1   3  14     2571.28     2797.20    106.20 o 
   2   3  14     3614.29     3479.81    110.46 o 
   3   3  14       73.70       87.84     23.46 o 
   4   3  14     3960.90     4218.83    156.28 o 
   5   3  14     3778.37     4297.43    166.46 o 
   6   3  14      989.41      969.63     84.17 o 
   7   3  14     1294.83     1361.37     80.08 o 
   8   3  14     8755.19     8237.78    437.55 o 
   9   3  14      248.73      267.77     48.29 o 
  10   3  14        7.50       41.46     25.35 o 
  11   3  14      618.19      749.82     51.58 o 
  12   3  14     5424.84     5432.13    220.14 o 
  13   3  14      498.07      499.42     44.82 o 
   0   4  14    40831.46    41576.62   1854.47 o 
   1   4  14        9.58       28.58     18.53 o 
   2   4  14     2041.25     1889.85     71.69 o 
   3   4  14     4437.17     4667.83    163.52 o 
   4   4  14    30339.81    31650.04   1000.30 o 
   5   4  14     4003.30     4215.35    151.24 o 
   6   4  14     8272.60     7722.46    268.87 o 
   7   4  14     5866.14     5965.90    214.22 o 
   8   4  14     9185.93     9077.97    343.92 o 
   9   4  14     3346.12     3576.98    137.86 o 
  10   4  14     5250.65     5397.16    193.81 o 
  11   4  14     1362.70     1471.86     79.50 o 
  12   4  14       89.68       49.77     26.66 o 
   1   5  14     3422.79     3719.64    135.95 o 
   2   5  14     3485.48     3393.53    126.24 o 
   3   5  14     1812.66     2022.41     87.61 o 
   4   5  14     1806.37     2138.11     89.90 o 
   5   5  14     2161.91     2410.06     91.64 o 
   6   5  14       22.00       28.11     23.79 o 
   7   5  14       89.92       55.39     24.74 o 
   8   5  14     4734.90     4812.13    201.91 o 
   9   5  14      427.91      543.76     43.27 o 
  10   5  14     2293.61     2411.18    103.83 o 
  11   5  14      156.10      151.43     30.47 o 
  12   5  14     2820.87     2726.35    171.09 o 
   0   6  14      872.82      836.93     77.01 o 
   1   6  14      831.87      767.20     61.47 o 
   2   6  14      526.57      599.65     47.93 o 
   3   6  14        0.88       11.16     24.27 o 
   4   6  14      511.75      526.21     43.33 o 
   5   6  14      718.12      766.61     49.67 o 
   6   6  14     1312.33     1273.34     70.88 o 
   7   6  14     1157.77     1214.91     68.90 o 
   8   6  14      179.31      180.26     28.88 o 
   9   6  14      205.79      204.15     30.70 o 
  10   6  14      135.56      115.13     32.67 o 
  11   6  14     1362.77     1234.65    150.35 o 
   1   7  14        6.79       74.99     59.22 o 
   2   7  14       77.20       58.88     34.88 o 
   3   7  14      784.18      677.11     57.72 o 
   4   7  14     2412.10     2619.88    132.29 o 
   5   7  14      918.82     1068.75     72.51 o 
   6   7  14       89.42       42.04     31.03 o 
   7   7  14      719.00      680.17     56.65 o 
   8   7  14     3775.56     3618.16    157.57 o 
   9   7  14      532.00      511.59     49.18 o 
   0   8  14    13925.89    12771.05   1020.42 o 
   1   8  14     1195.27     1271.64    115.12 o 
   2   8  14      665.51      584.16     64.88 o 
   3   8  14     1142.82     1176.91     97.63 o 
   4   8  14     7695.41     8018.82    382.56 o 
   5   8  14      285.52      276.24     47.84 o 
   6   8  14     2923.72     2596.07    144.96 o 
   7   8  14      562.33      589.74     66.94 o 
   8   8  14      510.04      520.73     99.94 o 
   1   9  14      380.38      316.45     68.38 o 
   2   9  14     3885.38     3743.99    232.26 o 
   3   9  14        6.46       88.96     39.82 o 
   4   9  14     1760.25     1482.03    165.19 o 
   5   9  14     1010.61      927.82    110.46 o 
   1   1  15     3069.70     3118.75    103.29 o 
   2   1  15      732.13      727.55     55.62 o 
   3   1  15       10.08       28.13     19.70 o 
   4   1  15     3407.08     3495.45    127.11 o 
   5   1  15     6295.71     6677.72    232.70 o 
   6   1  15     1018.95      981.03    115.27 o 
   7   1  15      684.54      684.40     61.60 o 
   8   1  15     2686.80     2671.39    303.03 o 
   9   1  15     2060.11     2027.90    191.32 o 
  10   1  15      119.70       92.88     67.15 o 
  11   1  15      777.88      763.73     60.40 o 
  12   1  15      579.59      596.93     50.13 o 
  13   1  15       26.25       29.29     44.99 o 
   0   2  15    20583.41    23683.95   1301.76 o 
   1   2  15     2935.37     3227.52    126.07 o 
   2   2  15       78.52       94.95     20.85 o 
   3   2  15     7955.86     8062.56    302.50 o 
   4   2  15     7173.93     7947.93    288.84 o 
   5   2  15      486.52      586.79     41.59 o 
   6   2  15     1492.68     1577.17    144.20 o 
   7   2  15     4195.54     3949.28    291.31 o 
   8   2  15       21.23       46.23     33.32 o 
   9   2  15     2900.14     3153.16    160.64 o 
  10   2  15     2338.22     2399.78    111.11 o 
  11   2  15      457.02      508.94     49.04 o 
  12   2  15      332.27      278.54     35.90 o 
  13   2  15     1246.70     1113.63     66.60 o 
   1   3  15     5182.41     5510.77    187.51 o 
   2   3  15     2960.05     2958.59     97.29 o 
   3   3  15       88.57      130.69     25.11 o 
   4   3  15     5442.98     5774.11    206.99 o 
   5   3  15     6138.08     6314.71    236.09 o 
   6   3  15     1689.82     1613.53    120.36 o 
   7   3  15     1276.51     1150.28    126.60 o 
   8   3  15     3384.93     3102.96    138.97 o 
   9   3  15      607.27      566.02     48.53 o 
  10   3  15       11.62       70.91     23.40 o 
  11   3  15     1816.78     1874.17    111.10 o 
  12   3  15      264.44      201.76     33.27 o 
  13   3  15      546.95      385.69     65.58 o 
   0   4  15       20.88       19.77     28.24 o 
   1   4  15      129.71       97.53     22.99 o 
   2   4  15       11.14       27.88     18.84 o 
   3   4  15      534.88      552.54     40.03 o 
   4   4  15      151.55      185.56     27.33 o 
   5   4  15       19.32       45.21     21.65 o 
   6   4  15      391.06      342.70     46.98 o 
   7   4  15     1294.96     1382.14     80.16 o 
   8   4  15      409.53      375.69     54.83 o 
   9   4  15      120.71      165.42     51.71 o 
  10   4  15     1345.45     1409.01     70.67 o 
  11   4  15     1247.69     1268.82     65.78 o 
  12   4  15      167.87      199.63     41.00 o 
   1   5  15      175.81      176.76     28.55 o 
   2   5  15        8.24      -14.82     27.97 o 
   3   5  15     2221.15     2362.28     96.42 o 
   4   5  15     1831.96     1965.42     86.64 o 
   5   5  15     2627.07     2608.75    180.96 o 
   6   5  15      133.22      113.01     27.21 o 
   7   5  15     3431.41     3382.42    181.38 o 
   8   5  15     2770.10     2985.16    124.56 o 
   9   5  15      837.91      871.15     54.77 o 
  10   5  15       73.84      103.98     26.07 o 
  11   5  15      547.19      487.26     41.37 o 
   0   6  15     5344.84     5165.50    258.09 o 
   1   6  15     2970.33     2996.06    127.92 o 
   2   6  15        4.18       -3.22     33.87 o 
   3   6  15     3610.20     3810.12    141.59 o 
   4   6  15     2540.43     2583.75    104.51 o 
   5   6  15      379.74      405.40     42.41 o 
   6   6  15       51.97       53.38     30.21 o 
   7   6  15     1894.59     1868.66     89.54 o 
   8   6  15       19.93       19.02     23.79 o 
   9   6  15       47.27      103.75     29.33 o 
  10   6  15      106.84      105.10     34.69 o 
   1   7  15      162.33      200.94     39.02 o 
   2   7  15      180.71      223.27     40.24 o 
   3   7  15      229.94      247.34     39.28 o 
   4   7  15     1761.60     1953.86    106.02 o 
   5   7  15     2198.65     2422.77    121.93 o 
   6   7  15      300.25      292.79     45.00 o 
   7   7  15      308.52      277.20     41.17 o 
   8   7  15     2146.00     2030.36     99.59 o 
   9   7  15     2228.48     2288.06    220.92 o 
   0   8  15      505.64      599.63    105.20 o 
   1   8  15        0.20      -38.92     38.92 o 
   2   8  15        4.66       89.88     94.68 o 
   3   8  15        3.73       28.72     37.76 o 
   4   8  15       68.90      125.95     38.83 o 
   5   8  15       20.42       36.46     59.42 o 
   6   8  15        7.02      -34.67     55.23 o 
   7   8  15        3.11       73.64     68.38 o 
   1   9  15     1017.00     1117.38     94.79 o 
   2   9  15      757.11      767.08     74.39 o 
   3   9  15        6.60        5.26     35.01 o 
   4   9  15      163.86      166.93     43.77 o 
   0   0  16     7814.83     7909.98    448.17 o 
   1   0  16     1358.20     1406.06     86.01 o 
   2   0  16      189.74      273.39     34.33 o 
   3   0  16    13825.42    13759.82    625.57 o 
   4   0  16     3105.16     3293.69    198.91 o 
   5   0  16      642.06      625.27     53.68 o 
   6   0  16     1874.47     2022.13    114.36 o 
   7   0  16    11075.16    10643.50    492.95 o 
   8   0  16      250.88      193.47     37.20 o 
   9   0  16     2444.67     2312.90    265.65 o 
  10   0  16     2334.50     2372.65    209.59 o 
  11   0  16     1116.62     1149.57    223.55 o 
  12   0  16       25.54       42.89     47.34 o 
  13   0  16     2713.95     2454.56    228.81 o 
   1   1  16     3485.08     3425.57    120.56 o 
   2   1  16     1335.79     1439.00     63.57 o 
   3   1  16     1956.64     2058.02     77.85 o 
   4   1  16     1325.97     1351.25    101.88 o 
   5   1  16     1804.61     1885.33     86.17 o 
   6   1  16     1074.43     1058.51    118.59 o 
   7   1  16      206.31      154.24     29.04 o 
   8   1  16     1413.52     1293.17    129.32 o 
   9   1  16     1139.01     1063.47    122.71 o 
  10   1  16      168.35      183.68     35.81 o 
  11   1  16     2125.41     2281.82    122.13 o 
  12   1  16      407.33      396.58     40.84 o 
  13   1  16      352.65      362.17     58.60 o 
   0   2  16      219.48      220.78     46.38 o 
   1   2  16     1537.29     1804.22     80.89 o 
   2   2  16      160.38      215.84     27.33 o 
   3   2  16      266.50      316.49     49.55 o 
   4   2  16       55.27       67.32     20.25 o 
   5   2  16      941.16      982.24    103.69 o 
   6   2  16      385.17      397.11     63.12 o 
   7   2  16       55.04       50.51     40.38 o 
   8   2  16        0.32        7.92     55.67 o 
   9   2  16       29.58       41.67     38.03 o 
  10   2  16      118.08      183.63     32.13 o 
  11   2  16       37.73       70.25     27.62 o 
  12   2  16        7.86       46.51     24.69 o 
  13   2  16        0.12      -31.56    105.20 o 
   1   3  16     1395.12     1538.90     68.48 o 
   2   3  16     6996.15     7974.55    245.07 o 
   3   3  16     1560.58     1682.96     72.35 o 
   4   3  16     1257.77     1342.24    143.88 o 
   5   3  16      448.46      419.26     43.04 o 
   6   3  16     1973.83     1564.33    172.20 o 
   7   3  16       21.39       29.15     27.47 o 
   8   3  16     1669.77     1761.11     81.83 o 
   9   3  16      215.02      238.90     45.53 o 
  10   3  16        2.66       34.36     21.94 o 
  11   3  16      843.77      885.70     53.94 o 
  12   3  16      444.91      415.25     38.41 o 
   0   4  16     5566.36     6243.92    300.61 o 
   1   4  16       81.96       81.49     23.22 o 
   2   4  16     1687.41     1838.01     73.83 o 
   3   4  16     2092.55     2037.53     84.69 o 
   4   4  16     2715.53     2663.13    166.58 o 
   5   4  16     1037.47      768.69    132.62 o 
   6   4  16     7664.72     7335.39    387.95 o 
   7   4  16     1790.06     1927.11     99.84 o 
   8   4  16      126.29       94.11     49.36 o 
   9   4  16     4626.40     4897.64    178.50 o 
  10   4  16     5595.68     5879.28    206.49 o 
  11   4  16       61.90       54.35     22.33 o 
  12   4  16      138.77       63.70     32.86 o 
   1   5  16    13829.29    14214.68    461.31 o 
   2   5  16     1328.54     1308.32     72.14 o 
   3   5  16     8985.68     9155.89    334.00 o 
   4   5  16      576.09      587.03     41.22 o 
   5   5  16     5170.10     5114.02    364.37 o 
   6   5  16      293.18      306.45     81.92 o 
   7   5  16      367.19      448.96     43.89 o 
   8   5  16      575.90      652.57     46.82 o 
   9   5  16      514.68      576.81     43.15 o 
  10   5  16      130.24      155.21     26.07 o 
  11   5  16      471.24      459.71     53.83 o 
   0   6  16      411.01      404.68     53.59 o 
   1   6  16      206.50      189.36     34.32 o 
   2   6  16       26.10       41.96     28.21 o 
   3   6  16      991.21      868.73     52.79 o 
   4   6  16      381.92      389.37     47.85 o 
   5   6  16     1519.49     1687.89     96.58 o 
   6   6  16       21.99       13.26     27.14 o 
   7   6  16     1490.35     1492.27     85.32 o 
   8   6  16      207.37      196.31     32.16 o 
   9   6  16      480.52      431.82     47.11 o 
  10   6  16       14.59        0.00     36.64 o 
   1   7  16      130.73      166.56     35.79 o 
   2   7  16      722.26      985.15     68.93 o 
   3   7  16      222.27      193.95     36.35 o 
   4   7  16      499.65      511.83     56.29 o 
   5   7  16     1676.46     1653.89    112.36 o 
   6   7  16      110.54      162.16     38.54 o 
   7   7  16      566.85      573.11     53.59 o 
   8   7  16     1215.47      976.68     81.57 o 
   0   8  16     3138.32     3056.00    278.77 o 
   1   8  16     3566.13     3335.25    210.12 o 
   2   8  16      381.55      385.07     55.42 o 
   3   8  16     5140.37     5051.44    249.95 o 
   4   8  16     2177.19     2112.14    122.15 o 
   5   8  16      149.52      158.55     40.74 o 
   6   8  16     1655.07     1656.87    157.80 o 
   1   9  16     1757.87     1876.33    128.28 o 
   2   9  16     1061.62      978.34    115.72 o 
   3   9  16       71.16       10.52     47.34 o 
   1   1  17     1481.79     1619.22     68.92 o 
   2   1  17     4420.32     4757.98    163.89 o 
   3   1  17     1468.72     1594.90     71.01 o 
   4   1  17     3226.68     3524.96    140.09 o 
   5   1  17      120.09       69.36     33.21 o 
   6   1  17      607.28      667.13     75.62 o 
   7   1  17        3.92       31.27     34.99 o 
   8   1  17     3462.18     3091.92    307.61 o 
   9   1  17       37.05       69.15     26.77 o 
  10   1  17      596.80      604.09     57.41 o 
  11   1  17      337.38      344.39     40.40 o 
  12   1  17      889.31      956.55     73.25 o 
   0   2  17    13157.03    14470.94    807.07 o 
   1   2  17       61.01       79.40     23.03 o 
   2   2  17      501.04      504.16     38.01 o 
   3   2  17      867.47      781.62     91.66 o 
   4   2  17     5200.52     5471.01    206.04 o 
   5   2  17       69.16       38.74     21.66 o 
   6   2  17     3913.83     4017.40    267.32 o 
   7   2  17     1977.72     1818.77    179.77 o 
   8   2  17        1.28        4.14     63.51 o 
   9   2  17       80.37      105.98     43.13 o 
  10   2  17     5273.24     5638.42    240.81 o 
  11   2  17      300.58      284.26     31.97 o 
  12   2  17      719.55      688.79     44.05 o 
   1   3  17       53.06       36.44     20.22 o 
   2   3  17    13010.83    14123.37    422.30 o 
   3   3  17      482.83      488.70     57.95 o 
   4   3  17     1433.39     1369.68    136.35 o 
   5   3  17      344.80      332.02     43.29 o 
   6   3  17     5272.67     4814.23    458.81 o 
   7   3  17      127.69      118.18     37.66 o 
   8   3  17     1511.24     1463.44    150.55 o 
   9   3  17       83.60       89.25     23.93 o 
  10   3  17      257.19      304.97     30.90 o 
  11   3  17     1419.73     1313.74     67.92 o 
  12   3  17      370.44      328.63     44.37 o 
   0   4  17     2519.04     2674.47    145.70 o 
   1   4  17        1.74      -19.39     19.39 o 
   2   4  17       76.93       48.58     25.50 o 
   3   4  17     1429.93     1447.27     93.31 o 
   4   4  17     2078.48     2039.04     96.96 o 
   5   4  17      501.95      494.40     78.80 o 
   6   4  17      416.28      375.22     99.94 o 
   7   4  17     1692.53     1507.71     84.60 o 
   8   4  17     1058.28     1096.33     68.43 o 
   9   4  17       16.46        8.72     22.53 o 
  10   4  17      428.62      470.52     36.25 o 
  11   4  17      304.31      249.09     41.56 o 
   1   5  17     1684.30     1889.32     83.87 o 
   2   5  17     5700.47     6128.77    230.95 o 
   3   5  17      373.11      348.95     47.56 o 
   4   5  17     3098.74     3201.40    132.79 o 
   5   5  17     1146.62     1069.63     94.49 o 
   6   5  17     2188.98     2413.85    118.99 o 
   7   5  17       17.16       18.90     25.38 o 
   8   5  17     5557.54     6127.53    255.73 o 
   9   5  17       48.66       57.86     26.30 o 
  10   5  17      138.17      113.21     27.52 o 
   0   6  17    11734.42    12289.68    568.89 o 
   1   6  17     1657.40     1721.25     85.99 o 
   2   6  17      352.35      312.65     36.59 o 
   3   6  17     1188.75     1151.82     67.37 o 
   4   6  17     4575.39     5049.03    176.65 o 
   5   6  17      968.43     1058.05     82.75 o 
   6   6  17     2170.20     2361.82    116.27 o 
   7   6  17      216.23      244.44     34.63 o 
   8   6  17       46.21       12.47     25.38 o 
   9   6  17      145.28       98.70     32.04 o 
   1   7  17      532.92      468.96     43.64 o 
   2   7  17     3739.50     3681.18    166.24 o 
   3   7  17      158.24      114.81     33.78 o 
   4   7  17     2660.88     2693.32    128.16 o 
   5   7  17      108.08       97.58     35.42 o 
   6   7  17     1090.20     1122.21     78.62 o 
   7   7  17      121.55       78.72     33.13 o 
   8   7  17     3514.17     3461.02    305.07 o 
   0   8  17     1200.66     1188.74    142.02 o 
   1   8  17       55.06       63.12     37.19 o 
   2   8  17       19.54       43.13     42.08 o 
   3   8  17       79.11       61.65     33.13 o 
   4   8  17      623.94      480.59     49.88 o 
   5   8  17       21.27       24.20     35.01 o 
   1   9  17      217.58      241.96     57.86 o 
   0   0  18        5.01       63.12     47.34 o 
   1   0  18     5215.18     5398.57    260.11 o 
   2   0  18      593.28      651.81     56.63 o 
   3   0  18    10229.33    10896.06    502.04 o 
   4   0  18      510.45      527.89     63.98 o 
   5   0  18       20.78       31.76     26.09 o 
   6   0  18     1090.53     1184.81     83.98 o 
   7   0  18     5592.73     5388.99    262.17 o 
   8   0  18     2304.01     2046.71    215.61 o 
   9   0  18     2678.39     2586.39    520.73 o 
  10   0  18       56.65      109.31    144.65 o 
  11   0  18      862.94      982.20    181.47 o 
  12   0  18      730.51      607.62    102.57 o 
   1   1  18     6838.61     6866.81    228.66 o 
   2   1  18      230.19      295.00     43.53 o 
   3   1  18      675.43      636.73     69.31 o 
   4   1  18      688.55      734.02     70.18 o 
   5   1  18     6740.27     6733.38    227.94 o 
   6   1  18      107.21       90.94     26.42 o 
   7   1  18      670.82      613.53     82.10 o 
   8   1  18       65.81       69.00     63.51 o 
   9   1  18      967.31      988.40     61.75 o 
  10   1  18      355.18      374.68     64.57 o 
  11   1  18     1835.40     1786.47    167.83 o 
  12   1  18       76.72       93.39     28.95 o 
   0   2  18       62.42       90.59     41.19 o 
   1   2  18      236.40      281.33     39.99 o 
   2   2  18      590.50      567.92     70.57 o 
   3   2  18      408.39      376.02     35.06 o 
   4   2  18       26.84       49.03     20.99 o 
   5   2  18       36.13       49.27     34.08 o 
   6   2  18     2420.48     2384.87    143.96 o 
   7   2  18       95.09       87.94     56.85 o 
   8   2  18        0.12       26.07     45.48 o 
   9   2  18      459.42      477.13     40.21 o 
  10   2  18     1222.56     1210.16     76.57 o 
  11   2  18        2.55       48.70     24.37 o 
  12   2  18        0.35       37.00     47.34 o 
   1   3  18      717.80      705.12     43.57 o 
   2   3  18    14740.76    14944.24    482.79 o 
   3   3  18      698.23      672.37     74.36 o 
   4   3  18        0.18      -10.92     23.38 o 
   5   3  18     2315.50     2024.87    198.38 o 
   6   3  18     4371.48     2886.49    326.11 o 
   7   3  18     2461.45     2314.16    119.91 o 
   8   3  18       18.15        0.93     23.66 o 
   9   3  18      569.58      649.63     48.73 o 
  10   3  18       54.12       50.51     23.47 o 
  11   3  18     1054.29      997.43     62.75 o 
   0   4  18       31.93      -10.04     43.50 o 
   1   4  18     1699.84     1908.07     81.89 o 
   2   4  18       14.01       15.78     20.93 o 
   3   4  18     6013.92     5694.51    215.40 o 
   4   4  18       73.35       76.47     24.77 o 
   5   4  18      578.38      506.63     85.47 o 
   6   4  18      613.92      462.84    118.87 o 
   7   4  18     2692.81     2877.82    134.09 o 
   8   4  18      455.74      506.53     83.05 o 
   9   4  18     2642.14     2650.92    113.20 o 
  10   4  18     2036.58     1987.37     92.40 o 
  11   4  18       39.59       52.29     31.45 o 
   1   5  18     3717.97     3585.48    133.40 o 
   2   5  18     1460.79     1532.91     88.14 o 
   3   5  18      554.90      450.88     39.41 o 
   4   5  18       82.95       67.69     42.44 o 
   5   5  18     5792.69     5491.91    232.04 o 
   6   5  18     1153.29     1216.85     75.44 o 
   7   5  18       37.08       52.83     27.37 o 
   8   5  18       37.92       31.28     24.88 o 
   9   5  18     2743.57     2554.73    117.67 o 
  10   5  18       88.00       72.28     28.97 o 
   0   6  18       15.73       75.89     37.10 o 
   1   6  18      129.57      124.26     30.03 o 
   2   6  18       67.04       41.43     39.11 o 
   3   6  18        0.80      -13.49     51.78 o 
   4   6  18      199.05      175.47     55.97 o 
   5   6  18      177.81      188.07     33.00 o 
   6   6  18       72.75       43.65     43.58 o 
   7   6  18      532.45      420.83     39.92 o 
   8   6  18      518.35      506.02     50.17 o 
   9   6  18      357.87      210.40     63.12 o 
   1   7  18      645.91      709.26     55.58 o 
   2   7  18     2001.64     2084.65    105.10 o 
   3   7  18       44.83       73.39     28.32 o 
   4   7  18        7.63        4.73     28.85 o 
   5   7  18     1686.79     1749.46    106.02 o 
   6   7  18       76.17       62.56     47.24 o 
   7   7  18      639.07      406.77     53.07 o 
   0   8  18       51.23       57.86     47.34 o 
   1   8  18     2398.96     2477.32    161.76 o 
   2   8  18       11.71       24.44     31.45 o 
   3   8  18     3201.79     3084.71    191.52 o 
   4   8  18       92.04      115.72     47.34 o 
   5   8  18      275.03      247.22     78.90 o 
   1   1  19       12.38       44.35     25.75 o 
   2   1  19     5707.02     6267.89    233.78 o 
   3   1  19      221.83      203.49     53.68 o 
   4   1  19      183.34      193.49     31.84 o 
   5   1  19      432.35      416.48     88.40 o 
   6   1  19     1260.54     1277.03    155.59 o 
   7   1  19      226.78      247.60     34.69 o 
   8   1  19      979.36     1016.65     66.48 o 
   9   1  19      268.12      236.73     32.23 o 
  10   1  19        8.04       58.02     37.89 o 
  11   1  19       49.45       48.72     34.16 o 
   0   2  19     2088.50     2190.77    125.35 o 
   1   2  19     1744.36     1902.25     99.68 o 
   2   2  19     4160.14     4127.47    169.21 o 
   3   2  19      165.11      165.81     34.11 o 
   4   2  19     2621.40     2436.42    191.04 o 
   5   2  19     1884.52     1893.80    122.69 o 
   6   2  19    16170.46    15904.04    556.54 o 
   7   2  19       19.32       24.30     44.21 o 
   8   2  19     1141.94     1056.58     92.62 o 
   9   2  19      256.49      251.87     50.97 o 
  10   2  19     9595.96     9408.64    368.48 o 
  11   2  19      106.17      176.81     36.09 o 
   1   3  19     1630.79     1648.32    111.83 o 
   2   3  19    16229.08    16781.75    662.74 o 
   3   3  19     1745.64     1698.42    125.14 o 
   4   3  19      141.29      118.70     36.64 o 
   5   3  19      129.06      153.99     52.71 o 
   6   3  19     4122.94     4207.06    277.28 o 
   7   3  19      298.62      295.30     45.87 o 
   8   3  19      814.59      839.98     88.06 o 
   9   3  19       10.23      -16.52     24.98 o 
  10   3  19       65.64      103.76     28.80 o 
  11   3  19       23.26       57.86     47.34 o 
   0   4  19     1274.66     1259.21    130.67 o 
   1   4  19        0.63      -16.86     20.96 o 
   2   4  19      103.60       96.44     25.00 o 
   3   4  19        9.38       19.01     23.54 o 
   4   4  19      783.89      631.45    110.95 o 
   5   4  19       87.46       92.90     29.92 o 
   6   4  19      238.82      259.43     92.41 o 
   7   4  19      203.74      229.34     72.38 o 
   8   4  19      166.31      207.77     50.23 o 
   9   4  19      117.63      110.92     27.92 o 
  10   4  19       13.84       14.40     22.06 o 
   1   5  19       13.28        9.71     23.76 o 
   2   5  19     3592.97     3620.39    146.24 o 
   3   5  19        2.38      -34.85     39.65 o 
   4   5  19     1540.53     1566.32     79.96 o 
   5   5  19        0.70       19.29     49.09 o 
   6   5  19     2015.46     2155.32    107.10 o 
   7   5  19       25.82       -1.94     24.88 o 
   8   5  19     2661.41     2824.16    127.49 o 
   9   5  19       73.43       62.71     24.25 o 
   0   6  19     1634.66     1527.64    105.22 o 
   1   6  19     1644.14     1511.91     76.88 o 
   2   6  19     1667.38     1650.72     82.54 o 
   3   6  19     1582.07     1588.94     79.19 o 
   4   6  19      955.76     1117.64     81.88 o 
   5   6  19      312.64      340.14     61.16 o 
   6   6  19     7291.16     7867.57    370.47 o 
   7   6  19      650.70      636.53     54.49 o 
   8   6  19        0.85       23.52     37.78 o 
   1   7  19      861.80      781.68     56.01 o 
   2   7  19     4247.72     4272.92    182.71 o 
   3   7  19       26.47       -6.70     28.51 o 
   4   7  19     1034.67      956.50     69.71 o 
   5   7  19      807.45      751.89     60.68 o 
   6   7  19      570.69      536.79     60.61 o 
   0   8  19      103.30      142.02     52.60 o 
   1   8  19      124.94      136.03     39.45 o 
   2   8  19      118.00       28.40     36.64 o 
   3   8  19      198.46      105.20     42.08 o 
   0   0  20      158.45      499.69     89.42 o 
   1   0  20     3542.92     3725.49    190.19 o 
   2   0  20      622.55      688.92     61.41 o 
   3   0  20     6479.31     6601.26    317.73 o 
   4   0  20       11.78       29.74     59.22 o 
   5   0  20       68.89       71.11     36.44 o 
   6   0  20     3176.25     3325.59    173.10 o 
   7   0  20     4899.04     4675.91    280.79 o 
   8   0  20      448.55      355.45     81.53 o 
   9   0  20     3063.42     2831.92    297.18 o 
  10   0  20     2059.14     2186.49    188.55 o 
  11   0  20     2111.65     1996.45    439.20 o 
   1   1  20     1788.52     1901.20     90.23 o 
   2   1  20     4090.08     4012.99    142.30 o 
   3   1  20        3.03       -7.85     35.74 o 
   4   1  20       79.59       67.69     36.77 o 
   5   1  20     4525.04     4862.32    185.35 o 
   6   1  20      382.90      418.49     50.14 o 
   7   1  20      237.59      221.73     35.33 o 
   8   1  20       19.93       69.53     57.07 o 
   9   1  20     1287.92     1351.38     82.98 o 
  10   1  20      525.98      500.51     66.57 o 
  11   1  20      382.62      381.82     42.63 o 
   0   2  20      805.63      845.57     69.71 o 
   1   2  20      713.85      708.46     65.47 o 
   2   2  20      239.75      241.12     31.17 o 
   3   2  20      491.05      472.88     84.44 o 
   4   2  20      171.44      180.42     51.69 o 
   5   2  20      827.41      751.64     70.83 o 
   6   2  20     1135.14     1197.51     76.32 o 
   7   2  20      141.38      206.14     30.53 o 
   8   2  20       67.87      160.41     60.77 o 
   9   2  20      937.08      903.96     55.27 o 
  10   2  20      988.42      894.70     58.91 o 
  11   2  20        0.69      -13.01     39.45 o 
   1   3  20      310.55      335.56     31.63 o 
   2   3  20      179.86      192.35     30.81 o 
   3   3  20        8.33       21.15     20.83 o 
   4   3  20      781.85      788.22     51.43 o 
   5   3  20      726.99      648.03     81.84 o 
   6   3  20       31.46       17.64     66.14 o 
   7   3  20      256.32      256.66     51.20 o 
   8   3  20      767.06      817.49     56.46 o 
   9   3  20      289.03      364.18     34.78 o 
  10   3  20      278.39      262.25     50.97 o 
   0   4  20     3637.48     3632.00    379.98 o 
   1   4  20     1155.83     1035.62     68.22 o 
   2   4  20        0.62      -22.70     22.70 o 
   3   4  20      954.69     1004.28     67.02 o 
   4   4  20     1259.01     1273.67     69.57 o 
   5   4  20       34.96       -8.30     31.34 o 
   6   4  20       21.75       33.24     44.54 o 
   7   4  20      625.64      676.29    123.91 o 
   8   4  20       31.92      -10.17     45.27 o 
   9   4  20      951.20      956.39     85.83 o 
  10   4  20      128.80       42.08     63.12 o 
   1   5  20     2702.57     2504.76    100.42 o 
   2   5  20     1005.72     1060.42     62.28 o 
   3   5  20      127.13      130.87     32.29 o 
   4   5  20      195.36      199.40     67.80 o 
   5   5  20     4634.78     4426.85    190.66 o 
   6   5  20      180.24      270.83     48.65 o 
   7   5  20      115.36      118.07     26.10 o 
   8   5  20      340.39      377.28     35.43 o 
   0   6  20      285.41      270.24     54.32 o 
   1   6  20     1947.04     1879.66     88.27 o 
   2   6  20        1.93       34.06     36.07 o 
   3   6  20     1199.38     1083.84     69.38 o 
   4   6  20      395.37      326.60     42.53 o 
   5   6  20      344.55      422.43     59.89 o 
   6   6  20       18.52       30.95     26.75 o 
   7   6  20       96.42       82.24     30.06 o 
   1   7  20     1842.24     1777.82     91.77 o 
   2   7  20      314.82      316.78     49.35 o 
   3   7  20      469.93      424.61     46.12 o 
   4   7  20      236.53      271.08     37.88 o 
   5   7  20     1695.29     1855.17    126.29 o 
   1   1  21      170.73      181.37     32.13 o 
   2   1  21     3444.63     3591.50    131.18 o 
   3   1  21      135.33      145.84     46.68 o 
   4   1  21      266.43      181.19     51.44 o 
   5   1  21       31.17       62.73     38.63 o 
   6   1  21       24.12       15.62     47.27 o 
   7   1  21       61.02      138.09     24.67 o 
   8   1  21      567.80      579.97     59.59 o 
   9   1  21      125.70      137.80     84.55 o 
  10   1  21     1092.70     1027.42     97.44 o 
   0   2  21     4610.71     5160.54    253.99 o 
   1   2  21     1774.35     2065.69     95.41 o 
   2   2  21     1195.95     1266.41     98.80 o 
   3   2  21     4906.51     5236.72    224.57 o 
   4   2  21     2564.13     2552.08    231.67 o 
   5   2  21       65.49       78.74     24.31 o 
   6   2  21     4386.12     4490.83    172.16 o 
   7   2  21     2359.00     2300.98    224.58 o 
   8   2  21      351.08      389.76     46.18 o 
   9   2  21       77.52      100.97     24.25 o 
  10   2  21     2070.64     1914.63    134.38 o 
   1   3  21     1479.31     1355.21     85.92 o 
   2   3  21     3488.64     3366.36    137.29 o 
   3   3  21      360.24      276.33     75.67 o 
   4   3  21       28.86       32.91     55.28 o 
   5   3  21      546.64      552.82     91.82 o 
   6   3  21      196.05      216.87     38.63 o 
   7   3  21      383.42      431.84     44.69 o 
   8   3  21      309.85      321.53     33.57 o 
   9   3  21       19.56       38.67     21.70 o 
  10   3  21      340.38      352.41     73.64 o 
   0   4  21     1390.37     1424.20     97.98 o 
   1   4  21        6.71      -12.07     21.40 o 
   2   4  21        1.92       25.68     25.67 o 
   3   4  21        1.26      -17.24     34.04 o 
   4   4  21      394.18      323.63     63.49 o 
   5   4  21        3.75      -22.21     40.09 o 
   6   4  21        7.25        7.00     33.13 o 
   7   4  21       47.05       33.39     22.87 o 
   8   4  21       10.08       18.36     22.85 o 
   9   4  21        8.17       25.89     25.19 o 
   1   5  21      237.05      310.59     39.53 o 
   2   5  21     4119.20     3901.38    173.46 o 
   3   5  21        0.30      -13.92     26.19 o 
   4   5  21     1172.17     1253.63     85.90 o 
   5   5  21      171.58      163.37     75.16 o 
   6   5  21      484.24      444.75    113.91 o 
   7   5  21      184.76      158.16     32.54 o 
   8   5  21     1453.09     1348.43    101.83 o 
   0   6  21     5732.13     5309.25    316.08 o 
   1   6  21      690.78      660.46     49.45 o 
   2   6  21      491.87      483.15     39.90 o 
   3   6  21     1980.04     2075.21    103.56 o 
   4   6  21     2613.72     2403.98    130.51 o 
   5   6  21       51.11       71.60     28.57 o 
   6   6  21     2387.14     2358.36    124.43 o 
   1   7  21      124.62      108.24     42.68 o 
   2   7  21     2451.25     1967.65    141.43 o 
   3   7  21        3.62       36.82     36.82 o 
   4   7  21      205.05      178.84     47.34 o 
   0   0  22      791.42      867.88    120.98 o 
   1   0  22     1235.63     1168.24    444.95 o 
   2   0  22      404.42      311.89     96.84 o 
   3   0  22     2978.84     2928.84    138.47 o 
   4   0  22      300.37      363.25     80.48 o 
   5   0  22       17.47      520.73    531.25 o 
   6   0  22     3438.09     3482.44    236.70 o 
   7   0  22     2204.69     2120.10    286.47 o 
   8   0  22       15.77       59.27     41.84 o 
   9   0  22     1910.16     1971.55    170.79 o 
  10   0  22     4902.22     4392.02    362.93 o 
   1   1  22     2778.12     2681.42    116.54 o 
   2   1  22     3966.42     3639.02    163.55 o 
   3   1  22     1432.41     1260.04    229.90 o 
   4   1  22      453.37      468.56     50.33 o 
   5   1  22     1653.06     1681.61    178.14 o 
   6   1  22     1832.58     1700.60    168.32 o 
   7   1  22       70.30      111.59     25.08 o 
   8   1  22      543.40      537.19     48.81 o 
   9   1  22      228.14      257.91     50.82 o 
  10   1  22        0.23       11.82     25.94 o 
   0   2  22     1122.06     1271.14    113.39 o 
   1   2  22      265.67      331.78     35.97 o 
   2   2  22       10.22       -1.28     49.92 o 
   3   2  22      379.86      374.98     53.53 o 
   4   2  22      616.56      611.45     65.97 o 
   5   2  22       32.27        5.31     21.37 o 
   6   2  22       70.87       83.32     22.93 o 
   7   2  22       55.30       53.34     50.97 o 
   8   2  22      155.35      175.81     25.93 o 
   9   2  22      392.57      408.14     42.73 o 
   1   3  22      149.36      154.27     31.07 o 
   2   3  22      367.82      411.76     38.65 o 
   3   3  22       39.53      107.99     41.76 o 
   4   3  22      766.89      847.27     86.19 o 
   5   3  22       10.85       30.98     22.03 o 
   6   3  22      448.22      481.03     69.14 o 
   7   3  22      103.05       79.20     28.43 o 
   8   3  22     1152.51     1023.72     75.77 o 
   9   3  22        2.30      -16.48     28.93 o 
   0   4  22     2296.46     2380.01    133.34 o 
   1   4  22      492.37      488.89     41.12 o 
   2   4  22      364.82      404.19     43.33 o 
   3   4  22     2199.23     2359.35    116.58 o 
   4   4  22     1269.75     1355.91     80.29 o 
   5   4  22      149.43       92.65     42.40 o 
   6   4  22     2502.90     2561.07    118.26 o 
   7   4  22     1278.77     1347.49    167.36 o 
   8   4  22      128.33      128.51     25.56 o 
   1   5  22      148.10      119.24     28.21 o 
   2   5  22     1014.65     1034.90     65.67 o 
   3   5  22       45.99       32.35     56.73 o 
   4   5  22     1576.05     1744.12    102.89 o 
   5   5  22      220.08      178.48     64.53 o 
   6   5  22      539.08      528.41    116.98 o 
   7   5  22        5.75       13.15     25.90 o 
   0   6  22      386.69      292.73     51.10 o 
   1   6  22       11.90       13.66     39.91 o 
   2   6  22        8.20       59.92     27.16 o 
   3   6  22      245.44      245.91     35.97 o 
   4   6  22       19.75       26.15     35.99 o 
   5   6  22       91.14      107.08     30.84 o 
   2   1  23      236.34      223.58     78.02 o 
   3   1  23     1424.52     1502.13    121.30 o 
   4   1  23      237.02      246.59     52.11 o 
   5   1  23     5058.56     5168.18    193.82 o 
   6   1  23       11.18       22.29     29.54 o 
   7   1  23        3.12       16.25     33.18 o 
   8   1  23      355.58      320.65     35.79 o 
   9   1  23     1230.52     1161.08     82.69 o 
   0   2  23      544.01      502.64    128.87 o 
   1   2  23       84.97       74.47     27.05 o 
   2   2  23       58.78      126.81     50.96 o 
   3   2  23     1236.12     1409.87    100.33 o 
   4   2  23      493.23      442.21     50.95 o 
   5   2  23     1587.32     1470.55    156.01 o 
   6   2  23       27.18       34.60     76.06 o 
   7   2  23     2137.53     2235.26    148.19 o 
   8   2  23      225.10      228.05     34.89 o 
   9   2  23     1452.71     1188.74    131.50 o 
   1   3  23     1265.41     1390.81     73.70 o 
   2   3  23       94.35       57.93     30.19 o 
   3   3  23      470.55      389.63     82.09 o 
   4   3  23      128.95      107.48     47.11 o 
   5   3  23      904.51      973.24    144.66 o 
   6   3  23      223.31      243.65     33.68 o 
   7   3  23       10.93      100.65     34.64 o 
   8   3  23       69.54       95.17     38.86 o 
   0   4  23        8.47      -20.63     31.75 o 
   1   4  23       50.32       40.54     25.01 o 
   2   4  23        2.30       15.76     42.60 o 
   3   4  23       35.10       27.51     36.41 o 
   4   4  23        7.80      -20.26     32.87 o 
   5   4  23      157.04      119.75     84.63 o 
   6   4  23        0.65       -3.01     23.95 o 
   7   4  23       63.09       24.07     25.19 o 
   1   5  23     1310.70     1265.25     72.44 o 
   2   5  23       54.75       28.22     27.48 o 
   3   5  23      303.89      324.50     91.10 o 
   4   5  23      239.86      190.93    102.49 o 
   5   5  23     2003.09     2071.24    113.26 o 
   6   5  23      250.55      218.91     55.23 o 
   0   6  23      367.05      265.43     50.17 o 
   1   6  23      383.86      379.42     49.42 o 
   2   6  23       20.81      -24.20     35.01 o 
   3   6  23     2284.75     2140.12    155.17 o 
   1   0  24       32.77      -40.86     53.14 o 
   2   0  24      901.74      935.28    349.85 o 
   3   0  24     1122.68     1023.20    257.29 o 
   4   0  24     1835.01     1938.51    396.05 o 
   5   0  24      224.29      148.68     90.83 o 
   6   0  24     3353.48     3159.95    197.12 o 
   7   0  24      860.64      622.48     67.38 o 
   8   0  24        1.03       -1.10     36.52 o 
   1   1  24       29.63       13.86     53.49 o 
   2   1  24     1288.05     1368.71    228.61 o 
   3   1  24       42.93       57.78     52.76 o 
   4   1  24     1299.95     1336.23     98.18 o 
   5   1  24      117.78       71.47     48.85 o 
   6   1  24      272.01      277.87     36.20 o 
   7   1  24      147.08      146.33     31.32 o 
   8   1  24     1836.52     1606.44    101.47 o 
   0   2  24        6.52      -33.06     63.12 o 
   1   2  24      427.47      363.33    110.50 o 
   2   2  24        0.25      -14.96     36.73 o 
   3   2  24      496.86      472.88     62.33 o 
   4   2  24        7.55       22.13     23.78 o 
   5   2  24       70.50       74.77     29.56 o 
   6   2  24       11.96       34.73     22.63 o 
   7   2  24       60.80       64.15     41.95 o 
   8   2  24       20.86        0.00     36.82 o 
   1   3  24      181.46      123.81     62.73 o 
   2   3  24     2371.82     2690.02    126.54 o 
   3   3  24        3.53       -7.05     40.38 o 
   4   3  24      270.32      309.79     56.86 o 
   5   3  24      369.63      271.13     86.55 o 
   6   3  24       88.28      122.47     26.04 o 
   7   3  24      163.57       76.62     31.33 o 
   0   4  24     3521.91     3509.65    221.09 o 
   1   4  24       16.06      -49.01     49.01 o 
   2   4  24      741.71      762.80     56.38 o 
   3   4  24      254.45      199.18     70.41 o 
   4   4  24     1304.81     1218.85    103.80 o 
   5   4  24       10.28       30.26     28.09 o 
   6   4  24     2861.13     2818.94    149.21 o 
   1   5  24       77.57      111.05     32.03 o 
   2   5  24     2915.45     3002.00    136.66 o 
   3   5  24       27.99       10.12     27.47 o 
   4   5  24      610.75      519.26     47.11 o 
   1   1  25     1417.11     1320.87    165.08 o 
   2   1  25      100.78      145.82     29.39 o 
   3   1  25      939.35      858.15     99.22 o 
   4   1  25        0.08       26.47     51.55 o 
   5   1  25     1357.89     1229.76    141.53 o 
   6   1  25        0.73       24.16     22.74 o 
   7   1  25       95.57       99.94     41.73 o 
   0   2  25       50.62      -39.62    154.39 o 
   1   2  25     1582.69     1766.93     93.28 o 
   2   2  25        2.76       13.82     23.62 o 
   3   2  25     2689.98     2716.75    110.53 o 
   4   2  25      165.84      127.26     26.83 o 
   5   2  25        0.97       -3.96     57.20 o 
   6   2  25       69.37       80.00     86.53 o 
   1   3  25     2891.61     2918.31    135.24 o 
   2   3  25      451.37      464.25     71.40 o 
   3   3  25      681.29      611.20     81.11 o 
   4   3  25        3.18      -21.41     24.41 o 
   5   3  25     2194.87     2153.48    115.32 o 
   0   4  25       34.93       66.87     84.66 o 
   1   4  25        2.78      -17.06     34.16 o 
   2   4  25       27.98       16.25     26.84 o 
   3   4  25       24.14       20.64     32.65 o 
   4   4  25       14.92       10.10     26.88 o 
   1   5  25     1154.70     1036.20    136.76 o 
   0   0  26     1705.52      420.79    378.71 o 
   1   0  26        0.74       18.38     91.86 o 
   2   0  26        1.56       -2.40     97.24 o 
   3   0  26      838.83      260.57    251.33 o 
   4   0  26      575.13      588.45     89.11 o 
   5   0  26      778.26      607.03    110.46 o 
   1   1  26        1.44       -3.66     47.81 o 
   2   1  26      927.58      912.77    163.98 o 
   3   1  26      126.02      132.26     45.87 o 
   4   1  26      311.82      271.93     34.05 o 
   5   1  26       10.32        7.11     27.33 o 
   0   2  26      461.49      372.60    209.72 o 
   1   2  26        0.13       13.99     40.08 o 
   2   2  26       26.06       12.12     24.41 o 
   3   2  26      154.87      173.54     31.93 o 
   4   2  26      286.48      244.76     30.33 o 
   5   2  26      107.39       78.90     84.16 o 
   1   3  26      118.88       84.01     62.34 o 
   2   3  26      615.04      639.96    121.47 o 
   3   3  26       44.16       51.38     63.77 o 
   4   3  26      393.92      389.82    197.25 o 
   0   4  26     1189.12     1142.71    649.60 o 
   1   4  26        6.08      -25.14     42.66 o 
   1   1  27      663.25      623.87     80.63 o 
   2   1  27      324.70      406.33     44.50 o 
   3   1  27       64.79       51.27     63.40 o 
   4   1  27      167.59      163.06     52.60 o 
   0   2  27     1277.27     1274.17    210.30 o 
   1   2  27     1514.26     1392.22     87.28 o 
   2   2  27      221.12      284.09     47.09 o 
   1   0  28     1175.47      994.12    131.50 o 
                                                 
